# Supplementary material for: A systems approach identifies co-signaling molecules of early growth response 1 transcription factor in immobilization stress
Source: BMC Syst Biol. 2014 Sep 11;8:100. doi: 10.1186/s12918-014-0100-8 (PMC4363937; doi:10.1186/s12918-014-0100-8)
Supplement: Additional file 3: — GSEA 1× IMO data. This file contains the GSEA parameters used in analyzing 1× microarray samples, the ranked gene list and their KS scores, the top Egr1 gene index and categorical gene lists and their corresponding top gene sets with their ES scores. [file s12918-014-0100-8-S3.xls]

## Sheet: GSEA parameters
producer_class	xtools.gsea.Gsea
producer_timestamp	1211212836921
param	collapse	TRUE
param	cls	C:\Documents and Settings\npapanikoloau\gsea_home\output\may19\1368321_at_profile_in_IMOControlVS1X.cls
param	plot_top_x	20
param	norm	meandiv
param	save_rnd_lists	TRUE
param	median	TRUE
param	num	100
param	scoring_scheme	classic
param	make_sets	TRUE
param	mode	Median_of_probes
param	gmx	gseaftp.broad.mit.edu://pub/gsea/gene_sets/c2.all.v2.5.symbols.gmt
param	gui	FALSE
param	chip	gseaftp.broad.mit.edu://pub/gsea/annotations/Rat230_2.chip
param	metric	Euclidean
param	rpt_label	Controlvs1XIMO_analysisUsingMSIgC2DB2.5
param	help	FALSE
param	order	descending
param	out	C:\Documents and Settings\npapanikoloau\gsea_home\output\may19contrlVS1XwithMSig2.5REPEAT
param	permute	gene_set
param	rnd_type	no_balance
param	set_min	15
param	include_only_symbols	TRUE
param	sort	real
param	rnd_seed	timestamp
param	nperm	1000
param	zip_report	TRUE
param	set_max	500
param	res	C:\Documents and Settings\npapanikoloau\gsea_home\MICROARRAY TXT FILES FOR ANALYSIS\1X IMO STRESS\IMOControlVS1X.txt
file	C:\Documents and Settings\npapanikoloau\gsea_home\output\may19contrlVS1XwithMSig2.5REPEAT\Controlvs1XIMO_analysisUsingMSIgC2DB2.5.Gsea.1211212836921\index.html

## Sheet: ranked_gene_list_CATEGORICAL
NAME	GENE_SYMBOL	GENE_TITLE	SCORE			KS scores for ALL attributes (genes)
BMF	BMF	Bcl2 modifying factor	4.57254
CARKL	CARKL	carbohydrate kinase-like	4.21512
SBK1	SBK1	SH3-binding domain kinase 1	3.88157
RGD1562136_PREDICTED	null	null	3.76403
CXCR4	CXCR4	chemokine (C-X-C motif) receptor 4	3.7079
SPR	SPR	sepiapterin reductase (7,8-dihydrobiopterin:NADP+ oxidoreductase)	3.69236
SAP30BP_PREDICTED	null	null	3.5748
ZFP395_PREDICTED	null	null	3.56481
RGD1562596_PREDICTED	null	null	3.5325
DTWD1	DTWD1	DTW domain containing 1	3.48183
PACSIN3	PACSIN3	protein kinase C and casein kinase substrate in neurons 3	3.40793
RASAL1_PREDICTED	null	null	3.39822
MGC116197	null	null	3.26469
RGD1304910_PREDICTED	null	null	3.22578
RGD1308117_PREDICTED	null	null	3.21338
LOC498945	null	null	3.2093
AMID_PREDICTED	null	null	3.17502
RGD1310827	null	null	3.16072
DPH5	DPH5	DPH5 homolog (S. cerevisiae)	3.15318
RPP25	RPP25	ribonuclease P 25kDa subunit	3.14919
RAD50	RAD50	RAD50 homolog (S. cerevisiae)	3.11221
EHHADH	EHHADH	enoyl-Coenzyme A, hydratase/3-hydroxyacyl Coenzyme A dehydrogenase	3.103
P2RX5	P2RX5	purinergic receptor P2X, ligand-gated ion channel, 5	3.09571
PTPN21	PTPN21	protein tyrosine phosphatase, non-receptor type 21	3.09116
TADA2L	TADA2L	transcriptional adaptor 2 (ADA2 homolog, yeast)-like	3.08051
RGD1306908	null	null	3.06614
WNT5B	WNT5B	wingless-type MMTV integration site family, member 5B	3.06512
MGC109491	null	null	3.06037
CX36	CX36	-	3.05505
IGTP /// RGD1566055_	null	null	3.03508
MGC112682	null	null	3.01428
RGD1309807	null	null	2.99873
PAMCI	PAMCI	peptidylglycine alpha-amidating monooxygenase COOH-terminal interactor	2.99364
TRIM32	TRIM32	tripartite motif-containing 32	2.95455
CAPN10	CAPN10	calpain 10	2.94343
CAMKK1	CAMKK1	calcium/calmodulin-dependent protein kinase kinase 1, alpha	2.94096
TOP3A_PREDICTED	null	null	2.9403
NGEF_PREDICTED	null	null	2.9394
MSH2	MSH2	mutS homolog 2, colon cancer, nonpolyposis type 1 (E. coli)	2.93532
RAD52_PREDICTED	null	null	2.93328
LOC497835	null	null	2.91815
RGD1563072_PREDICTED	null	null	2.91726
PIAS3	PIAS3	protein inhibitor of activated STAT, 3	2.88255
LOC299828	null	null	2.86953
FIGN_PREDICTED	null	null	2.86802
RGD1306108	null	null	2.86468
RGD1305587_PREDICTED	null	null	2.84768
SDPR	SDPR	serum deprivation response (phosphatidylserine binding protein)	2.84228
CRB3	CRB3	crumbs homolog 3 (Drosophila)	2.83285
RWDD2_PREDICTED	null	null	2.82987
RGD1305089_PREDICTED	null	null	2.81117
CCNG2_PREDICTED	null	null	2.80838
NUDT22	NUDT22	nudix (nucleoside diphosphate linked moiety X)-type motif 22	2.80694
RGD1563715_PREDICTED	null	null	2.80406
DOK1	DOK1	docking protein 1, 62kDa (downstream of tyrosine kinase 1)	2.80333
SMARCAL1_PREDICTED	null	null	2.79343
LOC310665	null	null	2.79318
KLF15	KLF15	Kruppel-like factor 15	2.7923
OLAH	OLAH	oleoyl-ACP hydrolase	2.78494
CLDN12_PREDICTED	null	null	2.77546
H1F0	H1F0	H1 histone family, member 0	2.77217
RGD1561564_PREDICTED	null	null	2.77078
SLFN5_PREDICTED	null	null	2.7564
ZFP688_PREDICTED	null	null	2.7548
RGD1562206_PREDICTED	null	null	2.75117
PLXND1_PREDICTED	null	null	2.74315
RIT1_PREDICTED	null	null	2.74128
MCF2L	MCF2L	MCF.2 cell line derived transforming sequence-like	2.73442
AGPAT2_PREDICTED	null	null	2.72959
RGD1307396_PREDICTED	null	null	2.71444
RGD1306595	null	null	2.71438
RGD1311463	null	null	2.70515
RGD1564666_PREDICTED	null	null	2.70093
GALNT4	GALNT4	UDP-N-acetyl-alpha-D-galactosamine:polypeptide N-acetylgalactosaminyltransferase 4 (GalNAc-T4)	2.69858
LOC500496	null	null	2.69806
XPC_PREDICTED	null	null	2.69409
GRB14	GRB14	growth factor receptor-bound protein 14	2.68788
FRK	FRK	fyn-related kinase	2.68427
RGD1310326	null	null	2.68412
RGD1562228_PREDICTED	null	null	2.67453
THAP11_PREDICTED	null	null	2.67076
FEN1	FEN1	flap structure-specific endonuclease 1	2.65214
LOC366431	null	null	2.65012
CNNM3_PREDICTED	null	null	2.63197
RGD1559895_PREDICTED	null	null	2.62274
ST5_PREDICTED	null	null	2.61256
RGD1310769_PREDICTED	null	null	2.60943
RGD1563511_PREDICTED	null	null	2.60519
LOC498957	null	null	2.5969
RFC5_PREDICTED	null	null	2.59209
RGD1562711_PREDICTED	null	null	2.59177
SEMA4B	SEMA4B	sema domain, immunoglobulin domain (Ig), transmembrane domain (TM) and short cytoplasmic domain, (semaphorin) 4B	2.5905
SH3TC1_PREDICTED	null	null	2.58428
ABTB1	ABTB1	ankyrin repeat and BTB (POZ) domain containing 1	2.58084
CDKN2B	CDKN2B	cyclin-dependent kinase inhibitor 2B (p15, inhibits CDK4)	2.5791
USF1	USF1	upstream transcription factor 1	2.57665
SH2D4A	SH2D4A	SH2 domain containing 4A	2.57119
TGFA	TGFA	transforming growth factor, alpha	2.57005
BAIAP2L1	BAIAP2L1	BAI1-associated protein 2-like 1	2.56597
BRMS1	BRMS1	breast cancer metastasis suppressor 1	2.56471
RGD1561016_PREDICTED	null	null	2.56241
NRIP1_PREDICTED	null	null	2.56028
RGD1564984_PREDICTED	null	null	2.5538
RPUSD1_PREDICTED	null	null	2.55202
SPG20	SPG20	spastic paraplegia 20, spartin (Troyer syndrome)	2.5518
LOC316130	null	null	2.53922
RGD1306498_PREDICTED	null	null	2.53429
RGD1563119_PREDICTED	null	null	2.53117
RNASEH1	RNASEH1	ribonuclease H1	2.52906
DNMT1	DNMT1	DNA (cytosine-5-)-methyltransferase 1	2.52633
PDK2	PDK2	pyruvate dehydrogenase kinase, isozyme 2	2.52626
DDX51_PREDICTED	null	null	2.52619
TMEM34	TMEM34	transmembrane protein 34	2.51635
B3GALT4	B3GALT4	UDP-Gal:betaGlcNAc beta 1,3-galactosyltransferase, polypeptide 4	2.50933
RGD1562626_PREDICTED	null	null	2.50631
RGD1305713	null	null	2.49362
RGD1311126_PREDICTED	null	null	2.49313
SESN1_PREDICTED	null	null	2.48887
TPCN2_PREDICTED	null	null	2.48671
LOC502894	null	null	2.48332
RGD1563532_PREDICTED	null	null	2.47423
RGD1310320	null	null	2.47372
SCNM1_PREDICTED	null	null	2.47328
RGD1310012_PREDICTED	null	null	2.47186
CNR2	CNR2	cannabinoid receptor 2 (macrophage)	2.47151
SLC22A4	SLC22A4	solute carrier family 22 (organic cation transporter), member 4	2.46845
CCRK	CCRK	cell cycle related kinase	2.46526
PRPF19	PRPF19	PRP19/PSO4 pre-mRNA processing factor 19 homolog (S. cerevisiae)	2.46455
RGD1562789_PREDICTED	null	null	2.46443
RGD1309802_PREDICTED	null	null	2.46418
RGD1566176_PREDICTED	null	null	2.46057
TMEM103_PREDICTED	null	null	2.46051
THAP3_PREDICTED	null	null	2.45988
BIK	BIK	BCL2-interacting killer (apoptosis-inducing)	2.45968
RGD1561028	null	null	2.44949
STXBP3	STXBP3	syntaxin binding protein 3	2.44187
RGD1305903_PREDICTED	null	null	2.44022
PDLIM4	PDLIM4	PDZ and LIM domain 4	2.4362
LOC502282	null	null	2.43353
KBTBD5_PREDICTED	null	null	2.43102
METTL7A /// LOC50093	null	null	2.42354
RGD1311358	null	null	2.41857
DHRS3	DHRS3	dehydrogenase/reductase (SDR family) member 3	2.41727
RTP4_PREDICTED	null	null	2.41615
NAT1	NAT1	N-acetyltransferase 1 (arylamine N-acetyltransferase)	2.4088
KIAA0415	KIAA0415	-	2.40745
ZFYVE21_PREDICTED	null	null	2.40618
NDUFAF1_PREDICTED	null	null	2.40074
SNUPN	SNUPN	snurportin 1	2.39306
RGD1561374_PREDICTED	null	null	2.3896
IGTP	null	null	2.38881
LOC500465	null	null	2.38487
RGD1308257	null	null	2.38206
TRPV2	TRPV2	transient receptor potential cation channel, subfamily V, member 2	2.3807
ASF1B_PREDICTED	null	null	2.37964
RGD1305673_PREDICTED	null	null	2.3731
RGD1308876_PREDICTED	null	null	2.37157
RGD1305593_PREDICTED	null	null	2.36321
RGD1566063_PREDICTED	null	null	2.35884
ABHD6	ABHD6	abhydrolase domain containing 6	2.35858
SMYD4_PREDICTED	null	null	2.35229
PIK3C3	PIK3C3	phosphoinositide-3-kinase, class 3	2.35165
AKAP1	AKAP1	A kinase (PRKA) anchor protein 1	2.34873
GIMAP1	GIMAP1	GTPase, IMAP family member 1	2.3471
METTL3	METTL3	methyltransferase like 3	2.34704
NR0B1	NR0B1	nuclear receptor subfamily 0, group B, member 1	2.34458
GNPAT	GNPAT	glyceronephosphate O-acyltransferase	2.34291
RGD1307700	null	null	2.34261
RGD1565310_PREDICTED	null	null	2.33863
ZC3H6_PREDICTED	null	null	2.338
RGD1310323	null	null	2.32416
OPLAH	OPLAH	5-oxoprolinase (ATP-hydrolysing)	2.31993
IKBKAP	IKBKAP	inhibitor of kappa light polypeptide gene enhancer in B-cells, kinase complex-associated protein	2.31903
MGC116121	null	null	2.31874
WHSC2	WHSC2	Wolf-Hirschhorn syndrome candidate 2	2.31658
RGD1308179_PREDICTED	null	null	2.31537
MGC112790	null	null	2.31117
MGC72584	null	null	2.31089
RGD1562214_PREDICTED	null	null	2.31007
RGD1307393	null	null	2.3094
DPP3	DPP3	dipeptidyl-peptidase 3	2.30735
FBXL20	FBXL20	F-box and leucine-rich repeat protein 20	2.30588
MTFMT	MTFMT	mitochondrial methionyl-tRNA formyltransferase	2.30452
SOX15_PREDICTED	null	null	2.30364
AGTRL1	AGTRL1	angiotensin II receptor-like 1	2.30252
PRDX3	PRDX3	peroxiredoxin 3	2.29628
FOXO1A	FOXO1A	forkhead box O1A (rhabdomyosarcoma)	2.29557
TRADD	TRADD	TNFRSF1A-associated via death domain	2.29335
TMEM86A_PREDICTED	null	null	2.29314
RGD1306001_PREDICTED	null	null	2.29308
IRF1	IRF1	interferon regulatory factor 1	2.29238
SLC38A6	SLC38A6	solute carrier family 38, member 6	2.29167
NRG2	NRG2	neuregulin 2	2.28739
HDAC7A	HDAC7A	histone deacetylase 7A	2.28241
RGD1306676	null	null	2.28023
ZFP691_PREDICTED	null	null	2.27751
RGD1307128	null	null	2.2751
RGD1311952_PREDICTED	null	null	2.27423
APPBP1	APPBP1	amyloid beta precursor protein binding protein 1	2.27063
RIN2_PREDICTED	null	null	2.26931
SERPINB5	SERPINB5	serpin peptidase inhibitor, clade B (ovalbumin), member 5	2.26753
MKNK2	MKNK2	MAP kinase interacting serine/threonine kinase 2	2.26712
RGD1308600	null	null	2.26641
TMEM19	TMEM19	transmembrane protein 19	2.26282
HSD17B13	HSD17B13	hydroxysteroid (17-beta) dehydrogenase 13	2.26244
FBXO39	FBXO39	F-box protein 39	2.26119
RGD1561464_PREDICTED	null	null	2.26017
NUP107	NUP107	nucleoporin 107kDa	2.25753
NUDT16_PREDICTED	null	null	2.25639
NNMT_PREDICTED	null	null	2.25508
PPCS	PPCS	phosphopantothenoylcysteine synthetase	2.25104
RGD1304825_PREDICTED	null	null	2.24558
ZBTB12	ZBTB12	zinc finger and BTB domain containing 12	2.24504
DDX28_PREDICTED	null	null	2.24413
PPIL1	PPIL1	peptidylprolyl isomerase (cyclophilin)-like 1	2.24351
MINA	MINA	MYC induced nuclear antigen	2.24128
MID1IP1	MID1IP1	MID1 interacting protein 1 (gastrulation specific G12 homolog (zebrafish))	2.23963
RIS2_PREDICTED	null	null	2.2376
LOC366468	null	null	2.23538
USP30_PREDICTED	null	null	2.2342
RGD1308890_PREDICTED	null	null	2.23352
VARSL	VARSL	valyl-tRNA synthetase like	2.23344
GPD1	GPD1	glycerol-3-phosphate dehydrogenase 1 (soluble)	2.23259
RGD1565800_PREDICTED	null	null	2.23162
MUM1_PREDICTED	null	null	2.22717
PARD6B_PREDICTED	null	null	2.22494
B3GNTL1	B3GNTL1	UDP-GlcNAc:betaGal beta-1,3-N-acetylglucosaminyltransferase-like 1	2.2217
TMPO	TMPO	thymopoietin	2.21922
NDE1	NDE1	nudE nuclear distribution gene E homolog 1 (A. nidulans)	2.21772
RGD1565763_PREDICTED	null	null	2.21744
MGC108823 /// RGD155	null	null	2.20925
AF348365	null	null	2.20779
RAB9	RAB9	RAB9, member RAS oncogene family	2.19985
RGD1307594	null	null	2.19887
RFC1	RFC1	replication factor C (activator 1) 1, 145kDa	2.197
ALMS1_PREDICTED	null	null	2.18639
RHOH	RHOH	ras homolog gene family, member H	2.18088
FBXW9	FBXW9	F-box and WD-40 domain protein 9	2.18062
ABHD14A	ABHD14A	abhydrolase domain containing 14A	2.17905
MRE11A	MRE11A	MRE11 meiotic recombination 11 homolog A (S. cerevisiae)	2.17683
V1RB9	null	null	2.17617
COMMD2_PREDICTED	null	null	2.17409
RGD1564300_PREDICTED	null	null	2.16911
HMBS	HMBS	hydroxymethylbilane synthase	2.16836
RGD1562262_PREDICTED	null	null	2.16687
RGD1310686	null	null	2.16511
DENND2D_PREDICTED	null	null	2.16297
WDR24	WDR24	WD repeat domain 24	2.16001
RGD1306932	null	null	2.15802
RGD1305356	null	null	2.15784
GCS1	GCS1	-	2.15657
WRB	WRB	tryptophan rich basic protein	2.15597
COMMD7	COMMD7	COMM domain containing 7	2.15574
RGD1310877_PREDICTED	null	null	2.15534
COMMD5	COMMD5	COMM domain containing 5	2.15486
RGD1308123	null	null	2.1539
THAP7	THAP7	THAP domain containing 7	2.15193
ALS2	ALS2	amyotrophic lateral sclerosis 2 (juvenile)	2.15138
SMARCD2	SMARCD2	SWI/SNF related, matrix associated, actin dependent regulator of chromatin, subfamily d, member 2	2.14787
MMP11	MMP11	matrix metallopeptidase 11 (stromelysin 3)	2.14549
BBS5_PREDICTED	null	null	2.14513
TRPT1_PREDICTED	null	null	2.14482
NANOS2	NANOS2	nanos homolog 2 (Drosophila)	2.14351
ALKBH2_PREDICTED	null	null	2.14177
MBD1	MBD1	methyl-CpG binding domain protein 1	2.13647
SLC37A4	SLC37A4	solute carrier family 37 (glycerol-6-phosphate transporter), member 4	2.13609
CDKN2C	CDKN2C	cyclin-dependent kinase inhibitor 2C (p18, inhibits CDK4)	2.13239
CYB561D2	CYB561D2	cytochrome b-561 domain containing 2	2.13205
RGD1561163_PREDICTED	null	null	2.13175
RGD1559449_PREDICTED	null	null	2.13022
CASP2	CASP2	caspase 2, apoptosis-related cysteine peptidase (neural precursor cell expressed, developmentally down-regulated 2)	2.13003
XYLT2	XYLT2	xylosyltransferase II	2.12934
MAP3K4_PREDICTED	null	null	2.12766
RGD1308049_PREDICTED	null	null	2.12371
RAPGEF3	RAPGEF3	Rap guanine nucleotide exchange factor (GEF) 3	2.12325
MMP14	MMP14	matrix metallopeptidase 14 (membrane-inserted)	2.12244
APOBEC1	APOBEC1	apolipoprotein B mRNA editing enzyme, catalytic polypeptide 1	2.12024
PCTP	PCTP	phosphatidylcholine transfer protein	2.1202
GPR175	GPR175	G protein-coupled receptor 175	2.11905
NME6	NME6	non-metastatic cells 6, protein expressed in (nucleoside-diphosphate kinase)	2.11557
RFNG	RFNG	radical fringe homolog (Drosophila)	2.11459
TMEM69	TMEM69	transmembrane protein 69	2.11181
RGD1564952_PREDICTED	null	null	2.11122
LRRC4B_PREDICTED	null	null	2.11109
ALDH1B1	ALDH1B1	aldehyde dehydrogenase 1 family, member B1	2.10856
CLEC14A	CLEC14A	C-type lectin domain family 14, member A	2.10815
RIBC1	RIBC1	RIB43A domain with coiled-coils 1	2.10785
RGD1560957_PREDICTED	null	null	2.10745
RGD1309655	null	null	2.10581
PEX12	PEX12	peroxisomal biogenesis factor 12	2.10342
POP7_PREDICTED	null	null	2.10306
CCDC23	CCDC23	coiled-coil domain containing 23	2.10174
SENP7_PREDICTED	null	null	2.09958
RGD1559893_PREDICTED	null	null	2.09937
NR0B2	NR0B2	nuclear receptor subfamily 0, group B, member 2	2.09709
ANKRD16	ANKRD16	ankyrin repeat domain 16	2.09406
GTPBP3	GTPBP3	GTP binding protein 3 (mitochondrial)	2.09285
RGD1308064_PREDICTED	null	null	2.09165
RGD1562836_PREDICTED	null	null	2.0896
RGD1566363_PREDICTED	null	null	2.08934
RGD1309314_PREDICTED	null	null	2.08839
GTF2H3	GTF2H3	general transcription factor IIH, polypeptide 3, 34kDa	2.08821
MEN1	MEN1	multiple endocrine neoplasia I	2.08789
CASP8	CASP8	caspase 8, apoptosis-related cysteine peptidase	2.0868
MCM2_PREDICTED	null	null	2.0853
RGD1562038_PREDICTED	null	null	2.08147
RGD1311562_PREDICTED	null	null	2.0795
RGD1309138_PREDICTED	null	null	2.07404
ASB8_PREDICTED	null	null	2.07022
NAT2	NAT2	N-acetyltransferase 2 (arylamine N-acetyltransferase)	2.0674
MGC108776	null	null	2.06567
MLH1 /// LOC497834	null	null	2.06499
MAP2K6	MAP2K6	mitogen-activated protein kinase kinase 6	2.06361
RDH12_PREDICTED	null	null	2.0635
RGD1560223_PREDICTED	null	null	2.06227
SMARCA2	SMARCA2	SWI/SNF related, matrix associated, actin dependent regulator of chromatin, subfamily a, member 2	2.06207
ID2	ID2	inhibitor of DNA binding 2, dominant negative helix-loop-helix protein	2.062
MAL	MAL	mal, T-cell differentiation protein	2.0615
LOC499124	null	null	2.05994
TRIM34_PREDICTED	null	null	2.05954
LOC289378	null	null	2.05583
LOC363333	null	null	2.05524
PTCD2_PREDICTED	null	null	2.05343
LOC310968	null	null	2.05213
IPP_PREDICTED	null	null	2.05206
MTIF2	MTIF2	mitochondrial translational initiation factor 2	2.05139
STK4_PREDICTED	null	null	2.05078
SPHK2	SPHK2	sphingosine kinase 2	2.05013
RGD1561673_PREDICTED	null	null	2.04671
MGC109194	null	null	2.0463
PTPRC	PTPRC	protein tyrosine phosphatase, receptor type, C	2.04611
G0S2	G0S2	G0/G1switch 2	2.04598
RGD1310093_PREDICTED	null	null	2.04504
MRPL50_PREDICTED	null	null	2.04431
APPBP2	APPBP2	amyloid beta precursor protein (cytoplasmic tail) binding protein 2	2.04377
RGD1560934_PREDICTED	null	null	2.03961
SPN	SPN	sialophorin (leukosialin, CD43)	2.03745
COG8_PREDICTED	null	null	2.03643
ZFP64	ZFP64	zinc finger protein 64 homolog (mouse)	2.03625
DGAT2	DGAT2	diacylglycerol O-acyltransferase homolog 2 (mouse)	2.03339
RGD1309666_PREDICTED	null	null	2.03255
MGC108823	null	null	2.03166
IL17RE	IL17RE	interleukin 17 receptor E	2.03105
RGD1307401	null	null	2.02942
SRF_PREDICTED	null	null	2.02305
RGD1559538_PREDICTED	null	null	2.02237
TSCOT_PREDICTED	null	null	2.02135
RGD1562031_PREDICTED	null	null	2.017
CCDC12_PREDICTED	null	null	2.01115
RGD1305235	null	null	2.01095
RGD1564361_PREDICTED	null	null	2.01006
SCRN3	SCRN3	secernin 3	2.00807
RAB33A_PREDICTED	null	null	2.00686
CYHR1	CYHR1	cysteine/histidine-rich 1	2.00646
FBXO4_PREDICTED	null	null	2.00404
RGD1306538	null	null	2.00089
CHRAC1_PREDICTED	null	null	1.99862
TRIM23	TRIM23	tripartite motif-containing 23	1.99852
MTERFD3	MTERFD3	MTERF domain containing 3	1.99169
MGC114440	null	null	1.99117
LOC363328	null	null	1.9863
KCTD3	KCTD3	potassium channel tetramerisation domain containing 3	1.98564
MRPL34	MRPL34	mitochondrial ribosomal protein L34	1.9843
DMAP1 /// LOC500533	null	null	1.98334
RGD1563574_PREDICTED	null	null	1.98304
MELL1_PREDICTED	null	null	1.98075
RGD1560762_PREDICTED	null	null	1.97932
RGD1305651	null	null	1.97868
ZNF96	ZNF96	zinc finger protein 96	1.97609
ABCG4	ABCG4	ATP-binding cassette, sub-family G (WHITE), member 4	1.976
PDE1B	PDE1B	phosphodiesterase 1B, calmodulin-dependent	1.97581
SCLY	SCLY	selenocysteine lyase	1.97313
LRRC8E	LRRC8E	leucine rich repeat containing 8 family, member E	1.97307
TANK /// LOC497768	null	null	1.96992
CACNG2	CACNG2	calcium channel, voltage-dependent, gamma subunit 2	1.96858
TYKI_PREDICTED	null	null	1.96841
ZNF292	ZNF292	zinc finger protein 292	1.96834
RGD1564670_PREDICTED	null	null	1.96719
GLB1_MAPPED	null	null	1.96628
LOC500110	null	null	1.96605
RPUSD3_PREDICTED	null	null	1.9658
ABCC3	ABCC3	ATP-binding cassette, sub-family C (CFTR/MRP), member 3	1.96521
SYT8	SYT8	synaptotagmin VIII	1.9636
ITGA11_PREDICTED	null	null	1.96181
LOC498154	null	null	1.9617
LOC301113	null	null	1.96058
RND3	RND3	Rho family GTPase 3	1.95745
RGD1560636_PREDICTED	null	null	1.94997
FRS3	FRS3	fibroblast growth factor receptor substrate 3	1.94909
SLC35B3_PREDICTED	null	null	1.94871
TMEM17	TMEM17	transmembrane protein 17	1.94855
LOC501406	null	null	1.94595
ZMAT2 /// LOC498842	null	null	1.94509
RGD1311092 /// LOC49	null	null	1.94497
RGD1309922_PREDICTED	null	null	1.94356
SEMA4A	SEMA4A	sema domain, immunoglobulin domain (Ig), transmembrane domain (TM) and short cytoplasmic domain, (semaphorin) 4A	1.94205
RGD1309708	null	null	1.94092
ACPL2	ACPL2	acid phosphatase-like 2	1.93797
PLA2G4B_PREDICTED	null	null	1.9365
MTERF	MTERF	mitochondrial transcription termination factor	1.93629
MLF1_PREDICTED	null	null	1.93426
RGD1308992_PREDICTED	null	null	1.93208
B3GNT6_PREDICTED	null	null	1.93189
CHD8	CHD8	chromodomain helicase DNA binding protein 8	1.93037
GPR27	GPR27	G protein-coupled receptor 27	1.92995
RUP2	null	null	1.92933
LOC497808	null	null	1.92772
RGD1566243_PREDICTED	null	null	1.92653
KCNH2	KCNH2	potassium voltage-gated channel, subfamily H (eag-related), member 2	1.92361
RGD1305077_PREDICTED	null	null	1.92354
SSBP1	SSBP1	single-stranded DNA binding protein 1	1.9223
MOCS2	MOCS2	molybdenum cofactor synthesis 2	1.91929
CREB3L4	CREB3L4	cAMP responsive element binding protein 3-like 4	1.91845
ANAPC4	ANAPC4	anaphase promoting complex subunit 4	1.91776
CEP27_PREDICTED	null	null	1.91745
PIB5PA	PIB5PA	phosphatidylinositol (4,5) bisphosphate 5-phosphatase, A	1.91728
APOM	APOM	apolipoprotein M	1.91615
ZFP637	null	null	1.91391
ARRDC2	ARRDC2	arrestin domain containing 2	1.9103
LOC309692	null	null	1.90977
ZFP710_PREDICTED	null	null	1.90938
RGD1560852_PREDICTED	null	null	1.9089
LOC499871	null	null	1.90812
PTPRD	PTPRD	protein tyrosine phosphatase, receptor type, D	1.9069
MSH6_PREDICTED	null	null	1.90241
AR	AR	androgen receptor (dihydrotestosterone receptor; testicular feminization; spinal and bulbar muscular atrophy; Kennedy disease)	1.90145
RGD1308026_PREDICTED	null	null	1.90123
RGD1311257	null	null	1.90107
MGC94142	null	null	1.89893
KYNU	KYNU	kynureninase (L-kynurenine hydrolase)	1.89813
RGD1311132_PREDICTED	null	null	1.8967
RGD1308584_PREDICTED	null	null	1.89626
LRRC8D	LRRC8D	leucine rich repeat containing 8 family, member D	1.89371
LOC191574	null	null	1.89276
RGD1561042_PREDICTED	null	null	1.89207
RGD1306649	null	null	1.88846
RABEP2	RABEP2	rabaptin, RAB GTPase binding effector protein 2	1.88845
POLRMT_PREDICTED	null	null	1.88743
ANKRD46	ANKRD46	ankyrin repeat domain 46	1.88729
RGD1303271	null	null	1.88629
PCNT1	null	null	1.88434
RGD1564036_PREDICTED	null	null	1.88372
KEAP1	KEAP1	kelch-like ECH-associated protein 1	1.88327
NEK3_PREDICTED	null	null	1.88314
TRIM35	TRIM35	tripartite motif-containing 35	1.87939
HERPUD1	HERPUD1	homocysteine-inducible, endoplasmic reticulum stress-inducible, ubiquitin-like domain member 1	1.87745
MSH3	MSH3	mutS homolog 3 (E. coli)	1.8767
FRAG1	FRAG1	-	1.87398
TOE1_PREDICTED	null	null	1.87217
RGD1564804_PREDICTED	null	null	1.87065
RGD1311334_PREDICTED	null	null	1.86894
TCTA	TCTA	T-cell leukemia translocation altered gene	1.86487
NOSIP_PREDICTED	null	null	1.86422
SLC25A3	SLC25A3	solute carrier family 25 (mitochondrial carrier; phosphate carrier), member 3	1.86416
RGD1308013_PREDICTED	null	null	1.86396
RGD1306746_PREDICTED	null	null	1.86326
RGD1561783_PREDICTED	null	null	1.86261
AKAP7	AKAP7	A kinase (PRKA) anchor protein 7	1.86112
TRPV1	TRPV1	transient receptor potential cation channel, subfamily V, member 1	1.86025
KCNJ12	KCNJ12	potassium inwardly-rectifying channel, subfamily J, member 12	1.8564
MRPL36_PREDICTED	null	null	1.85592
HAVCR1	HAVCR1	hepatitis A virus cellular receptor 1	1.85369
MAK10	MAK10	MAK10 homolog, amino-acid N-acetyltransferase subunit, (S. cerevisiae)	1.8533
RABGGTA	RABGGTA	Rab geranylgeranyltransferase, alpha subunit	1.85048
GRIP1	GRIP1	glutamate receptor interacting protein 1	1.84999
WDR79	WDR79	WD repeat domain 79	1.84775
EIF4EBP1	EIF4EBP1	eukaryotic translation initiation factor 4E binding protein 1	1.84721
RGD1306568	null	null	1.84505
PIGN_PREDICTED	null	null	1.84498
TMEM60_PREDICTED	null	null	1.84279
EXOSC4_PREDICTED	null	null	1.8422
RGD1310552_PREDICTED	null	null	1.84046
LMNB1	LMNB1	lamin B1	1.8403
DEF8	null	null	1.83981
RGD1304868_PREDICTED	null	null	1.83928
FUT4	FUT4	fucosyltransferase 4 (alpha (1,3) fucosyltransferase, myeloid-specific)	1.83727
RNF166	RNF166	ring finger protein 166	1.83691
THAP4	THAP4	THAP domain containing 4	1.83669
RASL11B	RASL11B	RAS-like, family 11, member B	1.83584
SNX11	SNX11	sorting nexin 11	1.83351
LOC304396	null	null	1.83291
RGD1304842_PREDICTED	null	null	1.83181
PEX16	PEX16	peroxisomal biogenesis factor 16	1.82989
LOC360888	null	null	1.8269
CANT1	CANT1	calcium activated nucleotidase 1	1.82686
GGA2	GGA2	golgi associated, gamma adaptin ear containing, ARF binding protein 2	1.82653
FAIM	FAIM	Fas apoptotic inhibitory molecule	1.82609
GSR	GSR	glutathione reductase	1.82441
MRPL2	MRPL2	mitochondrial ribosomal protein L2	1.82408
MAGED2	MAGED2	melanoma antigen family D, 2	1.82016
RGD1311842_PREDICTED	null	null	1.81789
IRGM	IRGM	immunity-related GTPase family, M	1.8171
RGD1565408_PREDICTED	null	null	1.81498
LOC313391	null	null	1.81438
BET1L	BET1L	blocked early in transport 1 homolog (S. cerevisiae)-like	1.81365
JUP	JUP	junction plakoglobin	1.80999
VPS72_PREDICTED	null	null	1.80892
RGD1565681_PREDICTED	null	null	1.80594
RGD1303074	null	null	1.80543
RGD1309594	null	null	1.80277
RING1	RING1	ring finger protein 1	1.80202
PEX11B	PEX11B	peroxisomal biogenesis factor 11B	1.80158
RGD1306073_PREDICTED	null	null	1.80087
RGD1564709_PREDICTED	null	null	1.7991
RGD1308087	null	null	1.79559
RGD1304846	null	null	1.79507
RGD1310414	null	null	1.79368
MID2_PREDICTED	null	null	1.79312
RASL10B_PREDICTED	null	null	1.79178
RGD1565784_PREDICTED	null	null	1.79146
NT5C3L	NT5C3L	5'-nucleotidase, cytosolic III-like	1.79133
FIGNL1	FIGNL1	fidgetin-like 1	1.79123
COASY	COASY	Coenzyme A synthase	1.78822
P2RY2	P2RY2	purinergic receptor P2Y, G-protein coupled, 2	1.78731
CASP12	CASP12	caspase 12	1.78729
RGD1565079_PREDICTED	null	null	1.78704
PDCL	PDCL	phosducin-like	1.78697
RGD1359158	null	null	1.78656
RGD1563364_PREDICTED	null	null	1.7864
ENTPD4_PREDICTED	null	null	1.78563
RGD1566068_PREDICTED	null	null	1.78491
RPP40	RPP40	ribonuclease P 40kDa subunit	1.7833
WNT5A	WNT5A	wingless-type MMTV integration site family, member 5A	1.78143
ZFP95_PREDICTED	null	null	1.78027
DDIT3	DDIT3	DNA-damage-inducible transcript 3	1.78
RGD1309362	null	null	1.77889
BIVM_PREDICTED	null	null	1.77817
CCDC51	CCDC51	coiled-coil domain containing 51	1.77227
RGD1565557_PREDICTED	null	null	1.77215
LOC500430	null	null	1.77144
C1QTNF1	C1QTNF1	C1q and tumor necrosis factor related protein 1	1.77107
GOLPH3L	GOLPH3L	golgi phosphoprotein 3-like	1.77038
RGD1563701_PREDICTED	null	null	1.76941
GCN5L2_PREDICTED	null	null	1.76913
LOC366012	null	null	1.76756
RGD1305823	null	null	1.76577
TXNIP	TXNIP	thioredoxin interacting protein	1.7618
LOC362652	null	null	1.76089
RGD1308168_PREDICTED	null	null	1.76035
LOC361014	null	null	1.76021
OAS1	OAS1	2',5'-oligoadenylate synthetase 1, 40/46kDa	1.75984
CRNKL1	CRNKL1	Crn, crooked neck-like 1 (Drosophila)	1.7598
MRPL32_PREDICTED	null	null	1.75682
ADPRHL2_PREDICTED	null	null	1.75524
SULT1B1	SULT1B1	sulfotransferase family, cytosolic, 1B, member 1	1.75374
RG9MTD3	RG9MTD3	RNA (guanine-9-) methyltransferase domain containing 3	1.75157
RGD1304595_PREDICTED	null	null	1.75051
LOC298643	null	null	1.74964
NDUFA1	NDUFA1	NADH dehydrogenase (ubiquinone) 1 alpha subcomplex, 1, 7.5kDa	1.74791
PARP12_PREDICTED	null	null	1.74647
KIF26A_PREDICTED	null	null	1.74382
RGD1310736_PREDICTED	null	null	1.74193
GNAZ	GNAZ	guanine nucleotide binding protein (G protein), alpha z polypeptide	1.73891
EXOSC8_PREDICTED	null	null	1.73766
DET1	DET1	de-etiolated homolog 1 (Arabidopsis)	1.73706
LRP1	LRP1	low density lipoprotein-related protein 1 (alpha-2-macroglobulin receptor)	1.73623
REG3A	REG3A	regenerating islet-derived 3 alpha	1.73161
PERQ1_PREDICTED	null	null	1.73127
FBXO8	FBXO8	F-box protein 8	1.72872
GPR34_PREDICTED	null	null	1.72825
JRK_PREDICTED	null	null	1.72758
ABHD8_PREDICTED	null	null	1.72692
WIPI1_PREDICTED	null	null	1.72654
RGD1311186_PREDICTED	null	null	1.72447
RBBP9	RBBP9	retinoblastoma binding protein 9	1.72339
RGD1302996	null	null	1.72333
LOC499391	null	null	1.72312
RGD1310597	null	null	1.72232
DCIR3	null	null	1.72086
ABCG3	null	null	1.71932
CLN6_PREDICTED	null	null	1.71931
ARHGEF5	ARHGEF5	Rho guanine nucleotide exchange factor (GEF) 5	1.71816
HOXD3_MAPPED	null	null	1.71683
RGD1311164_PREDICTED	null	null	1.71568
OSGIN1	OSGIN1	oxidative stress induced growth inhibitor 1	1.71217
CNTN5	CNTN5	contactin 5	1.71154
NCAM1	NCAM1	neural cell adhesion molecule 1	1.71109
CYP2U1	CYP2U1	cytochrome P450, family 2, subfamily U, polypeptide 1	1.71019
RGD1304810_PREDICTED	null	null	1.70791
LRRC49_PREDICTED	null	null	1.70664
ASH2L_PREDICTED	null	null	1.70627
RGD1304579	null	null	1.70596
CABC1	CABC1	chaperone, ABC1 activity of bc1 complex homolog (S. pombe)	1.70315
SHMT1	SHMT1	serine hydroxymethyltransferase 1 (soluble)	1.70253
FBXL15_PREDICTED	null	null	1.70156
LOC362304	null	null	1.6971
EHMT2	EHMT2	euchromatic histone-lysine N-methyltransferase 2	1.69679
RGD1561832_PREDICTED	null	null	1.69642
GIYD2	GIYD2	GIY-YIG domain containing 2	1.69583
TEP1	TEP1	telomerase-associated protein 1	1.69572
EDG8	EDG8	endothelial differentiation, sphingolipid G-protein-coupled receptor, 8	1.6954
OPTN	OPTN	optineurin	1.69406
DHX32_PREDICTED	null	null	1.69386
USP18	USP18	ubiquitin specific peptidase 18	1.69341
SRD5A1	SRD5A1	steroid-5-alpha-reductase, alpha polypeptide 1 (3-oxo-5 alpha-steroid delta 4-dehydrogenase alpha 1)	1.69234
LOC304361	null	null	1.69062
COMMD8_PREDICTED	null	null	1.69042
MRPL22_PREDICTED	null	null	1.68999
DNAJC14	DNAJC14	DnaJ (Hsp40) homolog, subfamily C, member 14	1.68961
ZMYM3	ZMYM3	zinc finger, MYM-type 3	1.68927
EEF2K	EEF2K	eukaryotic elongation factor-2 kinase	1.68904
EXTL2	EXTL2	exostoses (multiple)-like 2	1.68741
RGD1304881_PREDICTED	null	null	1.68674
EXOSC9	EXOSC9	exosome component 9	1.68561
ANGPTL2	ANGPTL2	angiopoietin-like 2	1.68554
RXRA	RXRA	retinoid X receptor, alpha	1.6852
RGD1561823_PREDICTED	null	null	1.68423
RAPGEF2_PREDICTED	null	null	1.68342
RGD1307947	null	null	1.68272
RGD1308907_PREDICTED	null	null	1.68201
RGD1307434_PREDICTED	null	null	1.68184
JUB	JUB	jub, ajuba homolog (Xenopus laevis)	1.6816
LACTB2	LACTB2	lactamase, beta 2	1.68065
RGD1309034	null	null	1.67953
RGD1560612_PREDICTED	null	null	1.6794
THEM2_PREDICTED	null	null	1.67879
DEPDC5_PREDICTED	null	null	1.678
RGD1560091_PREDICTED	null	null	1.67729
DARS	DARS	aspartyl-tRNA synthetase	1.67701
RGD1561472_PREDICTED	null	null	1.67681
RGD1308877_PREDICTED	null	null	1.67639
RGD1307279	null	null	1.67582
RT1-N1 /// RT1-N3 //	null	null	1.67412
KBTBD4_PREDICTED	null	null	1.67282
RGD1562346_PREDICTED	null	null	1.67249
GTF2H4	GTF2H4	general transcription factor IIH, polypeptide 4, 52kDa	1.66801
CLCA6	null	null	1.66751
RGD1309934_PREDICTED	null	null	1.66709
IDH1	IDH1	isocitrate dehydrogenase 1 (NADP+), soluble	1.66616
RGD1306346_PREDICTED	null	null	1.66612
HPS3_PREDICTED	null	null	1.66593
KLHDC8A	KLHDC8A	kelch domain containing 8A	1.66519
BCL2L12_PREDICTED	null	null	1.66475
RAB3A	RAB3A	RAB3A, member RAS oncogene family	1.66474
MTERFD2	MTERFD2	MTERF domain containing 2	1.66167
ZFP668_PREDICTED	null	null	1.66152
RGD1562582_PREDICTED	null	null	1.66148
PUS7L_PREDICTED	null	null	1.66038
RGD1304721_PREDICTED	null	null	1.65941
RGD1562657_PREDICTED	null	null	1.65936
RGD1307449	null	null	1.659
ZFP329_PREDICTED	null	null	1.65796
IGSF11	IGSF11	immunoglobulin superfamily, member 11	1.65749
PPOX_PREDICTED	null	null	1.65712
ZDHHC7	ZDHHC7	zinc finger, DHHC-type containing 7	1.65414
NFKBIZ_PREDICTED	null	null	1.65413
CDCA8	CDCA8	cell division cycle associated 8	1.6529
ZFP161	ZFP161	zinc finger protein 161 homolog (mouse)	1.6528
RGD1309682	null	null	1.65267
RGD1309552	null	null	1.6509
PRSS35	PRSS35	protease, serine, 35	1.65077
NR1H3	NR1H3	nuclear receptor subfamily 1, group H, member 3	1.64972
RGD1309199	null	null	1.64816
TSNAX	TSNAX	translin-associated factor X	1.64809
GBL	GBL	-	1.64741
FUK_PREDICTED	null	null	1.64729
NSUN6_PREDICTED	null	null	1.64683
HDAC11_PREDICTED	null	null	1.6461
RGD1564614_PREDICTED	null	null	1.64561
MGC93707	null	null	1.64503
GYPC /// LOC498835	null	null	1.64465
INPP5E	INPP5E	inositol polyphosphate-5-phosphatase, 72 kDa	1.64379
RGD1565074_PREDICTED	null	null	1.64148
RGD1311868	null	null	1.64092
LOC313045	null	null	1.64018
SYTL2_PREDICTED	null	null	1.6401
NCF1	NCF1	neutrophil cytosolic factor 1, (chronic granulomatous disease, autosomal 1)	1.63976
CLDN19	CLDN19	claudin 19	1.63813
HEMK1_PREDICTED	null	null	1.63509
RGD1560996_PREDICTED	null	null	1.63488
SLC30A6_PREDICTED	null	null	1.63435
SMAD3	SMAD3	SMAD, mothers against DPP homolog 3 (Drosophila)	1.63402
RGD1563669_PREDICTED	null	null	1.63333
ZMYM1_PREDICTED	null	null	1.63092
RGD1563203_PREDICTED	null	null	1.63037
RGD1561062_PREDICTED	null	null	1.62989
TSX	null	null	1.6295
NUDT18	NUDT18	nudix (nucleoside diphosphate linked moiety X)-type motif 18	1.62751
LZTFL1	LZTFL1	leucine zipper transcription factor-like 1	1.62728
ATPBD1C	ATPBD1C	ATP binding domain 1 family, member C	1.62688
RGD1564784_PREDICTED	null	null	1.62684
RGD1561639_PREDICTED	null	null	1.6248
SIN3A_PREDICTED	null	null	1.62465
RGD1565008_PREDICTED	null	null	1.6242
PLSCR4	PLSCR4	phospholipid scramblase 4	1.62317
CLASP2	CLASP2	cytoplasmic linker associated protein 2	1.61861
RIC8A	RIC8A	resistance to inhibitors of cholinesterase 8 homolog A (C. elegans)	1.61769
TTC23	TTC23	tetratricopeptide repeat domain 23	1.61709
PSMC3IP	PSMC3IP	PSMC3 interacting protein	1.61698
LOC498749	null	null	1.61629
RGD1307481	null	null	1.6109
NUMA1	NUMA1	nuclear mitotic apparatus protein 1	1.61046
PSKH1_PREDICTED	null	null	1.60871
RGD1560728_PREDICTED	null	null	1.60785
RXRB	RXRB	retinoid X receptor, beta	1.60772
C11ORF68	C11ORF68	chromosome 11 open reading frame 68	1.60699
ZBTB8_PREDICTED	null	null	1.60562
RGD1307983_PREDICTED	null	null	1.60547
SEPHS1	SEPHS1	selenophosphate synthetase 1	1.60545
MGC125002	null	null	1.60463
UPB1	UPB1	ureidopropionase, beta	1.60343
ZFP499_PREDICTED	null	null	1.60246
RGD1564014_PREDICTED	null	null	1.60242
FZD7_PREDICTED	null	null	1.60138
IFI35	IFI35	interferon-induced protein 35	1.60034
ACO1	ACO1	aconitase 1, soluble	1.59923
DBP	DBP	D site of albumin promoter (albumin D-box) binding protein	1.59849
LOC312030	null	null	1.59798
RGD1562434_PREDICTED	null	null	1.59627
SLC7A4_PREDICTED	null	null	1.59621
TTC5	TTC5	tetratricopeptide repeat domain 5	1.59618
ERCC3	ERCC3	excision repair cross-complementing rodent repair deficiency, complementation group 3 (xeroderma pigmentosum group B complementing)	1.59478
TMEM39B	TMEM39B	transmembrane protein 39B	1.59408
MPPE1_PREDICTED	null	null	1.59379
RGD1311293	null	null	1.59252
PRPF4	PRPF4	PRP4 pre-mRNA processing factor 4 homolog (yeast)	1.59043
DIXDC1	DIXDC1	DIX domain containing 1	1.58961
TAF6L_PREDICTED	null	null	1.5893
IL15	IL15	interleukin 15	1.58798
DLP2	null	null	1.58757
UBADC1	UBADC1	ubiquitin associated domain containing 1	1.58748
TRPC2	TRPC2	transient receptor potential cation channel, subfamily C, member 2	1.58642
RGD1309025_PREDICTED	null	null	1.58634
DHX16	DHX16	DEAH (Asp-Glu-Ala-His) box polypeptide 16	1.58505
KLC4	KLC4	kinesin light chain 4	1.58393
MUS81	MUS81	MUS81 endonuclease homolog (S. cerevisiae)	1.58192
RGD1563120_PREDICTED	null	null	1.58046
RGD1562875_PREDICTED	null	null	1.57973
PCSK4	PCSK4	proprotein convertase subtilisin/kexin type 4	1.57964
LOC378467	null	null	1.57785
TUBGCP5_PREDICTED	null	null	1.57517
SDCCAG10	SDCCAG10	serologically defined colon cancer antigen 10	1.57511
RGD1311249	null	null	1.57419
PARP16	PARP16	poly (ADP-ribose) polymerase family, member 16	1.57388
RGD1561909_PREDICTED	null	null	1.57284
RUFY1	RUFY1	RUN and FYVE domain containing 1	1.5709
IFIT2	IFIT2	interferon-induced protein with tetratricopeptide repeats 2	1.57062
IFT52_PREDICTED	null	null	1.57037
VRK3	VRK3	vaccinia related kinase 3	1.57029
PTPLAD2_PREDICTED	null	null	1.56933
RGD1307973_PREDICTED	null	null	1.56898
LOC293494	null	null	1.56852
FZD2	FZD2	frizzled homolog 2 (Drosophila)	1.56842
BMYC_MAPPED	null	null	1.56817
TP53	TP53	tumor protein p53 (Li-Fraumeni syndrome)	1.56784
RGD1306157_PREDICTED	null	null	1.56781
POLM	POLM	polymerase (DNA directed), mu	1.56746
RGD1562246_PREDICTED	null	null	1.56369
PSMD5_PREDICTED	null	null	1.56345
TRAK2	TRAK2	trafficking protein, kinesin binding 2	1.56238
CCDC5	CCDC5	coiled-coil domain containing 5 (spindle associated)	1.56154
PACSIN2	PACSIN2	protein kinase C and casein kinase substrate in neurons 2	1.56075
ZFP687_PREDICTED	null	null	1.56032
THUMPD2	THUMPD2	THUMP domain containing 2	1.56024
LOC499677	null	null	1.56004
RGD1560311_PREDICTED	null	null	1.55905
EXOC7	EXOC7	exocyst complex component 7	1.55893
TSPYL4	TSPYL4	TSPY-like 4	1.55862
RGD1311859_PREDICTED	null	null	1.55733
CALCOCO1	CALCOCO1	calcium binding and coiled-coil domain 1	1.55671
RGD1565594_PREDICTED	null	null	1.55646
RGD1306493_PREDICTED	null	null	1.55555
MAP3K1	MAP3K1	mitogen-activated protein kinase kinase kinase 1	1.55349
RGD1310794	null	null	1.55336
POLA2	POLA2	polymerase (DNA directed), alpha 2 (70kD subunit)	1.55335
MRPL44	MRPL44	mitochondrial ribosomal protein L44	1.55278
EIF2AK2	EIF2AK2	eukaryotic translation initiation factor 2-alpha kinase 2	1.55242
SERPIND1	SERPIND1	serpin peptidase inhibitor, clade D (heparin cofactor), member 1	1.55205
DHX40	DHX40	DEAH (Asp-Glu-Ala-His) box polypeptide 40	1.55186
RGD1307071_PREDICTED	null	null	1.55165
RGD1311203	null	null	1.55011
STATIP1	STATIP1	signal transducer and activator of transcription 3 interacting protein 1	1.54931
BCS1L	BCS1L	BCS1-like (yeast)	1.54733
RGD1564695_PREDICTED	null	null	1.54689
GALNTL4_PREDICTED	null	null	1.54569
IL16_MAPPED	null	null	1.54465
PTER	PTER	phosphotriesterase related	1.54212
CDK2	CDK2	cyclin-dependent kinase 2	1.5416
RPA2	RPA2	replication protein A2, 32kDa	1.54115
MGC114379	null	null	1.54103
RFC3	RFC3	replication factor C (activator 1) 3, 38kDa	1.53928
ZFP422 /// ZFP422_PR	null	null	1.53872
RGD1566052_PREDICTED	null	null	1.53716
CXXC1	CXXC1	CXXC finger 1 (PHD domain)	1.53708
APBB1	APBB1	amyloid beta (A4) precursor protein-binding, family B, member 1 (Fe65)	1.53622
RGD1306697_PREDICTED	null	null	1.53565
SREBF1	SREBF1	sterol regulatory element binding transcription factor 1	1.53541
LOC499770	null	null	1.53449
CENTA2	CENTA2	centaurin, alpha 2	1.53402
SNX1	SNX1	sorting nexin 1	1.53401
HIRIP3	HIRIP3	HIRA interacting protein 3	1.53358
RGD1311742	null	null	1.53313
MGC108974	null	null	1.53292
POLR3C	POLR3C	polymerase (RNA) III (DNA directed) polypeptide C (62kD)	1.532
DUSP23_PREDICTED	null	null	1.53166
DEGS2	DEGS2	degenerative spermatocyte homolog 2, lipid desaturase (Drosophila)	1.53104
RGD1563482_PREDICTED	null	null	1.53101
IFT88_PREDICTED	null	null	1.53074
RGD1305020_PREDICTED	null	null	1.52821
PKP1_PREDICTED	null	null	1.52724
RGD1309731_PREDICTED	null	null	1.52563
RUVBL2	RUVBL2	RuvB-like 2 (E. coli)	1.52493
FBXL4_PREDICTED	null	null	1.52341
RGD1564410_PREDICTED	null	null	1.5233
TBC1D17_PREDICTED	null	null	1.52218
MGC125086	null	null	1.52214
RNF31_PREDICTED	null	null	1.51935
CD248_PREDICTED	null	null	1.51814
VRK1	VRK1	vaccinia related kinase 1	1.51561
LOC500709	null	null	1.51517
TRAPPC4	TRAPPC4	trafficking protein particle complex 4	1.51452
PTPN3	PTPN3	protein tyrosine phosphatase, non-receptor type 3	1.51443
PIP5K1B	PIP5K1B	phosphatidylinositol-4-phosphate 5-kinase, type I, beta	1.51391
RGD1559497_PREDICTED	null	null	1.51313
SEMA3B_PREDICTED	null	null	1.51266
LOC300472	null	null	1.51264
RHBDL4_PREDICTED	null	null	1.51221
LOC362845	null	null	1.51159
RGD1308901_PREDICTED	null	null	1.51124
DHRS7B	DHRS7B	dehydrogenase/reductase (SDR family) member 7B	1.51102
NARFL	NARFL	nuclear prelamin A recognition factor-like	1.50959
R1B	null	null	1.50954
SPAST_PREDICTED	null	null	1.5092
RGD1359691	null	null	1.50919
PRMT5_PREDICTED	null	null	1.50896
SETDB1_PREDICTED	null	null	1.50813
SIM2_PREDICTED	null	null	1.50796
YPEL5	YPEL5	yippee-like 5 (Drosophila)	1.50796
OSGEPL1	OSGEPL1	O-sialoglycoprotein endopeptidase-like 1	1.5079
RGD1562252_PREDICTED	null	null	1.50694
POU6F1	POU6F1	POU domain, class 6, transcription factor 1	1.50691
LOC500199	null	null	1.50663
RGD1565119_PREDICTED	null	null	1.50582
MRPL16	MRPL16	mitochondrial ribosomal protein L16	1.50385
RGD1308722_PREDICTED	null	null	1.50265
LOC654495	null	null	1.50202
RGD1308356	null	null	1.50186
RGD1309896_PREDICTED	null	null	1.50178
BMPR1A	BMPR1A	bone morphogenetic protein receptor, type IA	1.5017
RGD1560745_PREDICTED	null	null	1.50165
RGD1310656_PREDICTED	null	null	1.50143
ZBTB48	ZBTB48	zinc finger and BTB domain containing 48	1.50066
RGD1305420	null	null	1.50029
RGD1566054_PREDICTED	null	null	1.49959
SPRN	SPRN	shadow of prion protein homolog (zebrafish)	1.49944
CDC23	CDC23	CDC23 (cell division cycle 23, yeast, homolog)	1.49925
PNKP	PNKP	polynucleotide kinase 3'-phosphatase	1.49905
BCL7A_PREDICTED	null	null	1.49867
LOC291964	null	null	1.49833
LYK5	LYK5	-	1.4983
RGD1308492	null	null	1.49694
GLT25D1_PREDICTED	null	null	1.49615
RGD1561596_PREDICTED	null	null	1.49608
RGD1565283_PREDICTED	null	null	1.49564
CBWD1	CBWD1	COBW domain containing 1	1.49559
LYPD3	LYPD3	LY6/PLAUR domain containing 3	1.49539
RGD1559617_PREDICTED	null	null	1.49432
MGC94199	null	null	1.49388
RGD1305574	null	null	1.49302
FGF21	FGF21	fibroblast growth factor 21	1.49248
BBS7	BBS7	Bardet-Biedl syndrome 7	1.49139
MLYCD	MLYCD	malonyl-CoA decarboxylase	1.4911
PLCD3_PREDICTED	null	null	1.49095
RGD1309983_PREDICTED	null	null	1.49079
RGD1560924_PREDICTED	null	null	1.49055
LOC499094	null	null	1.49014
PPP1R9B	PPP1R9B	protein phosphatase 1, regulatory subunit 9B, spinophilin	1.48908
RWDD3	RWDD3	RWD domain containing 3	1.48731
RGD1308696	null	null	1.48406
RGD1307772	null	null	1.48393
MCM6	MCM6	MCM6 minichromosome maintenance deficient 6 (MIS5 homolog, S. pombe) (S. cerevisiae)	1.48384
LOC499900	null	null	1.48284
LOC498035	null	null	1.48176
PIK3R2	PIK3R2	phosphoinositide-3-kinase, regulatory subunit 2 (p85 beta)	1.48106
PBX2	PBX2	pre-B-cell leukemia transcription factor 2	1.48022
RGD1559689_PREDICTED	null	null	1.47953
SLC44A1	SLC44A1	solute carrier family 44, member 1	1.47901
RGD1561141_PREDICTED	null	null	1.47877
RGD1305833	null	null	1.47832
RGD1565744_PREDICTED	null	null	1.47821
MGAT1	MGAT1	mannosyl (alpha-1,3-)-glycoprotein beta-1,2-N-acetylglucosaminyltransferase	1.47766
POLR2B_PREDICTED	null	null	1.47762
RGD1565196_PREDICTED	null	null	1.47755
NUP133_PREDICTED	null	null	1.47736
XKR8 /// SMPDL3B	null	null	1.47672
FZD1	FZD1	frizzled homolog 1 (Drosophila)	1.47614
RP1H /// RGD1565647_	null	null	1.47548
SLC26A6_PREDICTED	null	null	1.4749
PEX7	PEX7	peroxisomal biogenesis factor 7	1.47425
LOC364637	null	null	1.47333
AGXT2	AGXT2	alanine-glyoxylate aminotransferase 2	1.47189
MRPL46	MRPL46	mitochondrial ribosomal protein L46	1.47121
MESDC2	MESDC2	mesoderm development candidate 2	1.47067
RGD1304759_PREDICTED	null	null	1.47018
ARVCF_PREDICTED	null	null	1.46966
RNF44	RNF44	ring finger protein 44	1.4686
LOC317380	null	null	1.46848
IRF5_PREDICTED	null	null	1.46843
BFAR	BFAR	bifunctional apoptosis regulator	1.46797
ANKRD10	ANKRD10	ankyrin repeat domain 10	1.4679
HIP1R	HIP1R	huntingtin interacting protein 1 related	1.46766
SIX5_PREDICTED	null	null	1.46745
HSPB3	HSPB3	heat shock 27kDa protein 3	1.46689
CPNE2_PREDICTED	null	null	1.46654
RGD1305274_PREDICTED	null	null	1.46584
TRUB1	TRUB1	TruB pseudouridine (psi) synthase homolog 1 (E. coli)	1.46493
SUMF2	SUMF2	sulfatase modifying factor 2	1.46454
MYOCD	MYOCD	myocardin	1.46282
TMEM53_PREDICTED	null	null	1.46226
RECQL5_PREDICTED	null	null	1.46194
MDC1	MDC1	mediator of DNA damage checkpoint 1	1.46179
KLHDC2	KLHDC2	kelch domain containing 2	1.46159
CORO1A	CORO1A	coronin, actin binding protein, 1A	1.4612
VPS26A	VPS26A	vacuolar protein sorting 26 homolog A (yeast)	1.4604
GTF3C1	GTF3C1	general transcription factor IIIC, polypeptide 1, alpha 220kDa	1.4593
NREP	null	null	1.45872
DNAJC17_PREDICTED	null	null	1.4586
RGD1306839_PREDICTED	null	null	1.45809
NR1H4	NR1H4	nuclear receptor subfamily 1, group H, member 4	1.45784
SLC25A12_PREDICTED	null	null	1.45724
POP1_PREDICTED	null	null	1.45721
PMS2_PREDICTED	null	null	1.45681
SLC25A15	SLC25A15	solute carrier family 25 (mitochondrial carrier; ornithine transporter) member 15	1.45643
SLC29A2	SLC29A2	solute carrier family 29 (nucleoside transporters), member 2	1.45631
GNE	GNE	glucosamine (UDP-N-acetyl)-2-epimerase/N-acetylmannosamine kinase	1.45617
ABO	ABO	ABO blood group (transferase A, alpha 1-3-N-acetylgalactosaminyltransferase; transferase B, alpha 1-3-galactosyltransferase)	1.4552
RGD1311135_PREDICTED	null	null	1.4548
SLC29A3	SLC29A3	solute carrier family 29 (nucleoside transporters), member 3	1.45449
TIMM17A /// RGD15606	null	null	1.45443
MRPS17_PREDICTED	null	null	1.45325
RTTN_PREDICTED	null	null	1.45258
DHX33_PREDICTED	null	null	1.45214
RGD1306873	null	null	1.45162
ATP8A1_PREDICTED	null	null	1.45154
RGD1311196	null	null	1.45153
MAD2L1_PREDICTED	null	null	1.45148
TSC22D3	TSC22D3	TSC22 domain family, member 3	1.45064
RGD1561663_PREDICTED	null	null	1.4504
PCGF2_PREDICTED	null	null	1.44994
CEP57	CEP57	centrosomal protein 57kDa	1.44886
AP4B1_PREDICTED	null	null	1.44865
SERINC5	SERINC5	serine incorporator 5	1.44775
RGD1308828	null	null	1.44753
PSCD3	PSCD3	pleckstrin homology, Sec7 and coiled-coil domains 3	1.44697
CHST12	CHST12	carbohydrate (chondroitin 4) sulfotransferase 12	1.44697
BOLA1_PREDICTED	null	null	1.44606
RGD735175	null	null	1.44578
RGD1306783	null	null	1.44539
RGD1560818_PREDICTED	null	null	1.44499
LMO2	LMO2	LIM domain only 2 (rhombotin-like 1)	1.44458
SIRT4_PREDICTED	null	null	1.44378
LOC497867	null	null	1.44369
HOXA4	HOXA4	homeobox A4	1.44301
RGD1309216	null	null	1.44272
RGD1307703_PREDICTED	null	null	1.44188
RGD1306819	null	null	1.44148
CRADD_PREDICTED	null	null	1.43979
LEPRE1	LEPRE1	leucine proline-enriched proteoglycan (leprecan) 1	1.43941
RHEBL1	RHEBL1	Ras homolog enriched in brain like 1	1.43897
HFE2	HFE2	hemochromatosis type 2 (juvenile)	1.43895
RGD1307357_PREDICTED	null	null	1.43876
SPBC24_PREDICTED	null	null	1.43873
ERCC5_MAPPED	null	null	1.43637
ABCD1_PREDICTED	null	null	1.43619
CRSP3	CRSP3	cofactor required for Sp1 transcriptional activation, subunit 3, 130kDa	1.43541
AGTRAP	AGTRAP	angiotensin II receptor-associated protein	1.43384
CENPJ_PREDICTED	null	null	1.43331
RGD1564468_PREDICTED	null	null	1.4329
POLD1	POLD1	polymerase (DNA directed), delta 1, catalytic subunit 125kDa	1.43169
PPARA	PPARA	peroxisome proliferative activated receptor, alpha	1.43109
NCKIPSD_PREDICTED	null	null	1.43064
C16ORF80	C16ORF80	chromosome 16 open reading frame 80	1.43008
TMEM101	TMEM101	transmembrane protein 101	1.4282
DSM-1	null	null	1.42779
RGD1563981_PREDICTED	null	null	1.42745
RGD1559546_PREDICTED	null	null	1.42684
RCHY1	RCHY1	ring finger and CHY zinc finger domain containing 1	1.42585
LRFN3_PREDICTED	null	null	1.42578
RGD1564403_PREDICTED	null	null	1.42522
CCDC53_PREDICTED	null	null	1.42511
RGD1562114_PREDICTED	null	null	1.42502
EDG1	EDG1	endothelial differentiation, sphingolipid G-protein-coupled receptor, 1	1.42481
RGD1305915	null	null	1.42466
ITGAL	ITGAL	integrin, alpha L (antigen CD11A (p180), lymphocyte function-associated antigen 1; alpha polypeptide)	1.42462
PDCD7_PREDICTED	null	null	1.42381
TNK2	TNK2	tyrosine kinase, non-receptor, 2	1.42305
RGD1306936_PREDICTED	null	null	1.42239
SFXN4_PREDICTED	null	null	1.4214
RGD1307832_PREDICTED	null	null	1.42136
RGD1311822_PREDICTED	null	null	1.41988
RGD1561749_PREDICTED	null	null	1.41925
CIT	CIT	citron (rho-interacting, serine/threonine kinase 21)	1.41852
GPR61_PREDICTED	null	null	1.4183
CSDC2	CSDC2	cold shock domain containing C2, RNA binding	1.41806
PARP2_PREDICTED	null	null	1.41618
TRIP4_PREDICTED	null	null	1.4153
RGD1309120	null	null	1.41481
LOC362414	null	null	1.41473
LOC500420	null	null	1.41414
TIMM8A	TIMM8A	translocase of inner mitochondrial membrane 8 homolog A (yeast)	1.41407
LRRC42	LRRC42	leucine rich repeat containing 42	1.41383
ALKBH4_PREDICTED	null	null	1.41379
GP9	GP9	glycoprotein IX (platelet)	1.41286
BOC_PREDICTED	null	null	1.41221
BTBD14A	BTBD14A	BTB (POZ) domain containing 14A	1.41175
FAAH	FAAH	fatty acid amide hydrolase	1.41134
RGD1308147	null	null	1.4111
DDR1	DDR1	discoidin domain receptor family, member 1	1.41082
RGD1562003_PREDICTED	null	null	1.41066
LOC246270 /// LOC366	null	null	1.40974
RALGDS	RALGDS	ral guanine nucleotide dissociation stimulator	1.40967
ARHGAP27	ARHGAP27	Rho GTPase activating protein 27	1.40885
ZHX1	ZHX1	zinc fingers and homeoboxes 1	1.40854
RGD1306072_PREDICTED	null	null	1.40749
NUP37_PREDICTED	null	null	1.40598
FNTB	FNTB	farnesyltransferase, CAAX box, beta	1.40504
COMMD3	COMMD3	COMM domain containing 3	1.4045
ZFP455	null	null	1.40352
RGD1564228_PREDICTED	null	null	1.40255
CLNS1A	CLNS1A	chloride channel, nucleotide-sensitive, 1A	1.4025
PDCD1LG2_PREDICTED	null	null	1.40124
DNALC4	null	null	1.40113
RGD1563720_PREDICTED	null	null	1.4008
RGD1304570_PREDICTED	null	null	1.40068
MGC94604	null	null	1.40046
TEKT1	TEKT1	tektin 1	1.39965
ANKRD42_PREDICTED	null	null	1.39633
DCLRE1B	DCLRE1B	DNA cross-link repair 1B (PSO2 homolog, S. cerevisiae)	1.39578
SEC22A	SEC22A	SEC22 vesicle trafficking protein homolog A (S. cerevisiae)	1.39408
PPM2C	PPM2C	protein phosphatase 2C, magnesium-dependent, catalytic subunit	1.39308
DCK	DCK	deoxycytidine kinase	1.39289
RGD1560399_PREDICTED	null	null	1.39269
TMEM106B	TMEM106B	transmembrane protein 106B	1.39229
RARSL_PREDICTED	null	null	1.39185
RGD1560193_PREDICTED	null	null	1.39181
MAF1	MAF1	MAF1 homolog (S. cerevisiae)	1.39091
OLFML2B_PREDICTED	null	null	1.39079
MPG	MPG	N-methylpurine-DNA glycosylase	1.3905
CRBN	CRBN	cereblon	1.39048
PLCB3	PLCB3	phospholipase C, beta 3 (phosphatidylinositol-specific)	1.39024
SMAD2	SMAD2	SMAD, mothers against DPP homolog 2 (Drosophila)	1.38943
EXOSC7	EXOSC7	exosome component 7	1.38857
LMO3	LMO3	LIM domain only 3 (rhombotin-like 2)	1.38771
BAT4	BAT4	HLA-B associated transcript 4	1.3866
INPPL1	INPPL1	inositol polyphosphate phosphatase-like 1	1.38528
WDR39	WDR39	WD repeat domain 39	1.38469
SGCA_PREDICTED	null	null	1.38422
SLC8A3	SLC8A3	solute carrier family 8 (sodium-calcium exchanger), member 3	1.3841
OMG	OMG	oligodendrocyte myelin glycoprotein	1.38248
IL12A	IL12A	interleukin 12A (natural killer cell stimulatory factor 1, cytotoxic lymphocyte maturation factor 1, p35)	1.38135
RGD1564681_PREDICTED	null	null	1.38119
PKD1	PKD1	polycystic kidney disease 1 (autosomal dominant)	1.38083
TADA1L	TADA1L	transcriptional adaptor 1 (HFI1 homolog, yeast)-like	1.38048
RGD1311169_PREDICTED	null	null	1.37987
RGD1560373_PREDICTED	null	null	1.37893
METRN	METRN	meteorin, glial cell differentiation regulator	1.37832
RGD1307789	null	null	1.37665
SEMA4G_PREDICTED	null	null	1.37641
RGD1305553_PREDICTED	null	null	1.37598
FRG1_PREDICTED	null	null	1.37596
SSH3	SSH3	slingshot homolog 3 (Drosophila)	1.37448
XPO5_PREDICTED	null	null	1.37318
ZFP110	null	null	1.37284
TIMELESS	TIMELESS	timeless homolog (Drosophila)	1.3726
SIP1	SIP1	survival of motor neuron protein interacting protein 1	1.37224
IGHMBP2	IGHMBP2	immunoglobulin mu binding protein 2	1.37209
IMPA1	IMPA1	inositol(myo)-1(or 4)-monophosphatase 1	1.37203
RGD1310868_PREDICTED	null	null	1.37191
LIPE	LIPE	lipase, hormone-sensitive	1.37159
C1QTNF7_PREDICTED	null	null	1.37155
RGD1563901_PREDICTED	null	null	1.37091
ACTR8_PREDICTED	null	null	1.36962
USP52	USP52	ubiquitin specific peptidase 52	1.36959
ZBTB8OS_PREDICTED	null	null	1.36934
RGD1562406_PREDICTED	null	null	1.36896
STAMBP	STAMBP	STAM binding protein	1.36857
LDB1_PREDICTED	null	null	1.36772
NUB1	NUB1	negative regulator of ubiquitin-like proteins 1	1.36759
RBBP5_PREDICTED	null	null	1.3674
PLLP	PLLP	plasma membrane proteolipid (plasmolipin)	1.36693
RGD1562713_PREDICTED	null	null	1.36583
KCTD13	KCTD13	potassium channel tetramerisation domain containing 13	1.36494
NUP93	NUP93	nucleoporin 93kDa	1.3649
UNC13B	UNC13B	unc-13 homolog B (C. elegans)	1.36391
ZNF386	null	null	1.36244
FBXO38_PREDICTED	null	null	1.36138
CNOT8	CNOT8	CCR4-NOT transcription complex, subunit 8	1.36105
THTPA	THTPA	thiamine triphosphatase	1.35958
AKT1S1_PREDICTED	null	null	1.35939
RGD1308489_PREDICTED	null	null	1.35885
ARHGEF7	ARHGEF7	Rho guanine nucleotide exchange factor (GEF) 7	1.35735
THYN1	THYN1	thymocyte nuclear protein 1	1.35735
MPHOSPH1_PREDICTED	null	null	1.35681
RP9H_PREDICTED	null	null	1.3568
PLEKHG5	PLEKHG5	pleckstrin homology domain containing, family G (with RhoGef domain) member 5	1.3563
MNAT1	MNAT1	menage a trois homolog 1, cyclin H assembly factor (Xenopus laevis)	1.35554
RGD1359616	null	null	1.3542
NUDT6	NUDT6	nudix (nucleoside diphosphate linked moiety X)-type motif 6	1.3539
RGD1562079_PREDICTED	null	null	1.35276
NARF	NARF	nuclear prelamin A recognition factor	1.35247
NMB_PREDICTED	null	null	1.35168
EXTL3	EXTL3	exostoses (multiple)-like 3	1.35147
PRIM2A	PRIM2A	primase, polypeptide 2A, 58kDa	1.35135
UBE2G1	UBE2G1	ubiquitin-conjugating enzyme E2G 1 (UBC7 homolog, yeast)	1.35028
SMC5L1_PREDICTED	null	null	1.34908
VANGL2_PREDICTED	null	null	1.34839
DRG1	DRG1	developmentally regulated GTP binding protein 1	1.34831
OBFC1	OBFC1	oligonucleotide/oligosaccharide-binding fold containing 1	1.34828
LOC503215	null	null	1.34817
ANAPC1_PREDICTED	null	null	1.34801
AGGF1	AGGF1	angiogenic factor with G patch and FHA domains 1	1.34773
RGD1308850_PREDICTED	null	null	1.34412
LST1	LST1	leukocyte specific transcript 1	1.34336
CX3CL1	CX3CL1	chemokine (C-X3-C motif) ligand 1	1.34329
RGD1309971_PREDICTED	null	null	1.34317
RGD1304728_PREDICTED	null	null	1.34281
TBX4_PREDICTED	null	null	1.34227
CUZD1	CUZD1	CUB and zona pellucida-like domains 1	1.34159
ABCC4	ABCC4	ATP-binding cassette, sub-family C (CFTR/MRP), member 4	1.34059
MSRB2	MSRB2	methionine sulfoxide reductase B2	1.34015
TBRG1	TBRG1	transforming growth factor beta regulator 1	1.33894
NFIB	NFIB	nuclear factor I/B	1.33886
RGD1559768_PREDICTED	null	null	1.33857
AXIN2	AXIN2	axin 2 (conductin, axil)	1.33853
LOC498606	null	null	1.33842
RGD1559433_PREDICTED	null	null	1.3375
COPS5	COPS5	COP9 constitutive photomorphogenic homolog subunit 5 (Arabidopsis)	1.33746
PWP1_PREDICTED	null	null	1.33733
RGD1310671_PREDICTED	null	null	1.33706
UHRF1_MAPPED	null	null	1.33694
KDR	KDR	kinase insert domain receptor (a type III receptor tyrosine kinase)	1.33665
FBXL10	FBXL10	F-box and leucine-rich repeat protein 10	1.33652
ANKRD15	ANKRD15	ankyrin repeat domain 15	1.33644
RGD1311331_PREDICTED	null	null	1.33619
RGD1565629_PREDICTED	null	null	1.3355
FKBPL	FKBPL	FK506 binding protein like	1.33525
FBXL6	FBXL6	F-box and leucine-rich repeat protein 6	1.33434
RGD1307537	null	null	1.33369
RGD1563148_PREDICTED	null	null	1.33367
RGD1563945_PREDICTED	null	null	1.33292
NPEPL1_PREDICTED	null	null	1.33278
APEX1	APEX1	APEX nuclease (multifunctional DNA repair enzyme) 1	1.33176
AP3M1	AP3M1	adaptor-related protein complex 3, mu 1 subunit	1.33142
RGD1305469_PREDICTED	null	null	1.33026
NOC4L	NOC4L	nucleolar complex associated 4 homolog (S. cerevisiae)	1.3299
KIF3B_PREDICTED	null	null	1.32977
CPT2	CPT2	carnitine palmitoyltransferase II	1.32956
RGD1566001_PREDICTED	null	null	1.32847
RGD1560835_PREDICTED	null	null	1.32813
TFEB	TFEB	transcription factor EB	1.32805
RGD1310066	null	null	1.32795
RGD1306116_PREDICTED	null	null	1.32729
RGD1311086	null	null	1.32667
CD276	CD276	CD276 molecule	1.32657
TCHP_PREDICTED	null	null	1.32618
ALPK1_PREDICTED	null	null	1.32616
RGD1563173_PREDICTED	null	null	1.32577
RGD1304737_PREDICTED	null	null	1.32563
RGD1311624	null	null	1.32518
RGD1305072	null	null	1.32507
LOC501283	null	null	1.32414
PRIM1	PRIM1	primase, polypeptide 1, 49kDa	1.32298
BEST5	null	null	1.3229
ADPRH	ADPRH	ADP-ribosylarginine hydrolase	1.3216
THOC3_PREDICTED	null	null	1.3207
RGD1306433_PREDICTED	null	null	1.3199
OMA1_PREDICTED	null	null	1.3188
NSF	NSF	N-ethylmaleimide-sensitive factor	1.31858
LOC313840	null	null	1.31853
LOC497941	null	null	1.31814
FAM51A1	FAM51A1	family with sequence similarity 51, member A1	1.31712
LOC299949	null	null	1.31671
LOC295241	null	null	1.31649
RGD1565846_PREDICTED	null	null	1.31612
RGD1311565	null	null	1.31573
PEX14	PEX14	peroxisomal biogenesis factor 14	1.31552
RGD1310429_PREDICTED	null	null	1.31448
HBE1_PREDICTED	null	null	1.31312
VPS33A	VPS33A	vacuolar protein sorting 33 homolog A (S. cerevisiae)	1.31242
ZCCHC11_PREDICTED	null	null	1.31221
MYBPH	MYBPH	myosin binding protein H	1.31136
MRPL51_PREDICTED	null	null	1.31118
CORO1C_PREDICTED	null	null	1.31074
RGD1561413_PREDICTED	null	null	1.31027
SNX17	SNX17	sorting nexin 17	1.31006
HOMER3	HOMER3	homer homolog 3 (Drosophila)	1.30998
RGD1563971_PREDICTED	null	null	1.30987
WNT4	WNT4	wingless-type MMTV integration site family, member 4	1.30961
RGD1310553	null	null	1.30846
SYCP2	SYCP2	synaptonemal complex protein 2	1.30827
MET	MET	met proto-oncogene (hepatocyte growth factor receptor)	1.30774
SYDE1_PREDICTED	null	null	1.30766
PEX11C_PREDICTED	null	null	1.30708
NGRN	NGRN	neugrin, neurite outgrowth associated	1.30678
KLHL8_PREDICTED	null	null	1.30611
RGD1561605_PREDICTED	null	null	1.30599
TRP53INP1	null	null	1.30515
CTE1 /// MTE1	null	null	1.30502
DEFB24	null	null	1.30349
RGD1306772_PREDICTED	null	null	1.30337
ASAHL_PREDICTED	null	null	1.30279
LOC362015	null	null	1.30269
H2AFV_PREDICTED ///	null	null	1.30266
RGD1565715_PREDICTED	null	null	1.30199
LOC292498	null	null	1.30157
FBXO22	FBXO22	F-box protein 22	1.30137
BBS2	BBS2	Bardet-Biedl syndrome 2	1.30097
ZC3H8	ZC3H8	zinc finger CCCH-type containing 8	1.30084
CUTC_PREDICTED	null	null	1.30084
SPSB2	SPSB2	splA/ryanodine receptor domain and SOCS box containing 2	1.30017
LOC313450	null	null	1.3001
ADIPOR2	ADIPOR2	adiponectin receptor 2	1.29988
TCEAL1	TCEAL1	transcription elongation factor A (SII)-like 1	1.29923
RGD1562788_PREDICTED	null	null	1.29914
IFNAR1_PREDICTED	null	null	1.29875
TSSC4	TSSC4	tumor suppressing subtransferable candidate 4	1.29859
PHF7	PHF7	PHD finger protein 7	1.29859
IRF2BP1_PREDICTED	null	null	1.29844
SKIV2L	SKIV2L	superkiller viralicidic activity 2-like (S. cerevisiae)	1.29842
NUBP2	NUBP2	nucleotide binding protein 2 (MinD homolog, E. coli)	1.29773
KLHL5	KLHL5	kelch-like 5 (Drosophila)	1.29768
EIF2C1_PREDICTED	null	null	1.29731
PRKAG1	PRKAG1	protein kinase, AMP-activated, gamma 1 non-catalytic subunit	1.29726
ABCD2	ABCD2	ATP-binding cassette, sub-family D (ALD), member 2	1.29665
RGD1566094_PREDICTED	null	null	1.29593
LGALS9	LGALS9	lectin, galactoside-binding, soluble, 9 (galectin 9)	1.29588
RGD1563417_PREDICTED	null	null	1.29569
LOC500893	null	null	1.29558
RGD1566393_PREDICTED	null	null	1.29449
RGD1561405_PREDICTED	null	null	1.29378
TCFAP4_PREDICTED	null	null	1.29213
GUCY1A3	GUCY1A3	guanylate cyclase 1, soluble, alpha 3	1.29183
RGD1307465	null	null	1.29168
RGD1307672	null	null	1.29124
ZNF511_PREDICTED	null	null	1.29122
RGD1564579_PREDICTED	null	null	1.29071
PYCRL	PYCRL	pyrroline-5-carboxylate reductase-like	1.29028
SIRPA	SIRPA	signal-regulatory protein alpha	1.29028
PIK3AP1_PREDICTED	null	null	1.28995
CASP3	CASP3	caspase 3, apoptosis-related cysteine peptidase	1.2898
RUVBL1	RUVBL1	RuvB-like 1 (E. coli)	1.28961
RBL2	RBL2	retinoblastoma-like 2 (p130)	1.28958
RGD1565635_PREDICTED	null	null	1.28863
ALPL	ALPL	alkaline phosphatase, liver/bone/kidney	1.28784
NAT5_PREDICTED	null	null	1.28782
RGD1563202_PREDICTED	null	null	1.28781
FBF1_PREDICTED	null	null	1.28653
CPT1B	CPT1B	carnitine palmitoyltransferase 1B (muscle)	1.28564
SPATA7	SPATA7	spermatogenesis associated 7	1.28539
MTA3_PREDICTED	null	null	1.28517
MRPL19	MRPL19	mitochondrial ribosomal protein L19	1.28497
CLCC1	CLCC1	chloride channel CLIC-like 1	1.28488
MEIS1_PREDICTED	null	null	1.28316
LTC4S	LTC4S	leukotriene C4 synthase	1.28295
RGD1305314	null	null	1.28229
TMEM106A	TMEM106A	transmembrane protein 106A	1.28203
RGD1308014_PREDICTED	null	null	1.28187
TCFE2A	null	null	1.28139
SLC35B4_PREDICTED	null	null	1.28064
CREBL1	CREBL1	cAMP responsive element binding protein-like 1	1.27907
MAPK9	MAPK9	mitogen-activated protein kinase 9	1.27882
UBTD1	UBTD1	ubiquitin domain containing 1	1.27779
RGD1561041_PREDICTED	null	null	1.2769
RGD1305243_PREDICTED	null	null	1.2764
DDX59	DDX59	DEAD (Asp-Glu-Ala-Asp) box polypeptide 59	1.27607
ISL1	ISL1	ISL1 transcription factor, LIM/homeodomain, (islet-1)	1.27596
ZFP358_PREDICTED	null	null	1.27586
SNX6_PREDICTED	null	null	1.27579
TRIM45_PREDICTED	null	null	1.27518
KLHL20_PREDICTED	null	null	1.27505
LY6C	null	null	1.27489
RGD1564215_PREDICTED	null	null	1.27488
ZFP503_PREDICTED	null	null	1.27444
SH3BP2	SH3BP2	SH3-domain binding protein 2	1.27438
PIGC	PIGC	phosphatidylinositol glycan anchor biosynthesis, class C	1.27418
RGD1359202	null	null	1.27392
RGD1562258_PREDICTED	null	null	1.27337
MRPL45_PREDICTED	null	null	1.27308
CLEC4A	CLEC4A	C-type lectin domain family 4, member A	1.27203
HDDC2_PREDICTED	null	null	1.27143
MFAP3	MFAP3	microfibrillar-associated protein 3	1.27101
MRPL49	MRPL49	mitochondrial ribosomal protein L49	1.27089
CHD6_PREDICTED	null	null	1.27055
GATA2	GATA2	GATA binding protein 2	1.2702
RGD1305592	null	null	1.27008
RGD1309148_PREDICTED	null	null	1.26975
BATF_PREDICTED	null	null	1.26936
CCDC44_PREDICTED	null	null	1.26931
RGD1307778	null	null	1.26923
RAB3D	RAB3D	RAB3D, member RAS oncogene family	1.26867
ELF3	ELF3	E74-like factor 3 (ets domain transcription factor, epithelial-specific )	1.26858
RGD1564266_PREDICTED	null	null	1.26833
ENDOG	ENDOG	endonuclease G	1.26809
TRNT1	TRNT1	tRNA nucleotidyl transferase, CCA-adding, 1	1.26789
IL17RC_PREDICTED	null	null	1.26775
RUNX2	RUNX2	runt-related transcription factor 2	1.26623
RGD1563515_PREDICTED	null	null	1.26598
LOC501175	null	null	1.26417
OAS1I	null	null	1.26407
DPM2	DPM2	dolichyl-phosphate mannosyltransferase polypeptide 2, regulatory subunit	1.26372
STAT1	STAT1	signal transducer and activator of transcription 1, 91kDa	1.26324
RGD1562890_PREDICTED	null	null	1.26272
RAD54L_PREDICTED	null	null	1.2621
PROSC_PREDICTED	null	null	1.26143
SIRT6	SIRT6	sirtuin (silent mating type information regulation 2 homolog) 6 (S. cerevisiae)	1.2614
RGD1359242	null	null	1.26116
RGD1308251_PREDICTED	null	null	1.2604
GRHPR_PREDICTED	null	null	1.25952
CBLB	CBLB	Cas-Br-M (murine) ecotropic retroviral transforming sequence b	1.25939
TACC2	TACC2	transforming, acidic coiled-coil containing protein 2	1.25936
ATPBD1B_PREDICTED	null	null	1.25875
HDAC6	HDAC6	histone deacetylase 6	1.25779
CYP2D13	null	null	1.25779
PSPH	PSPH	phosphoserine phosphatase	1.25776
MTX2	MTX2	metaxin 2	1.25728
PPM1F	PPM1F	protein phosphatase 1F (PP2C domain containing)	1.25718
RGD1306962_PREDICTED	null	null	1.25712
HPS1	HPS1	Hermansky-Pudlak syndrome 1	1.25655
MRPL9	MRPL9	mitochondrial ribosomal protein L9	1.25562
LOC259245 /// MUP5	null	null	1.25537
MGC125034	null	null	1.25478
LOC619574	null	null	1.25395
DSC2	DSC2	desmocollin 2	1.25384
CDK5RAP2	CDK5RAP2	CDK5 regulatory subunit associated protein 2	1.25363
NUDCD2	NUDCD2	NudC domain containing 2	1.25171
MKS1	MKS1	Meckel syndrome, type 1	1.25119
RGD1566248_PREDICTED	null	null	1.2504
CAPN5	CAPN5	calpain 5	1.25039
HRBL_PREDICTED	null	null	1.25004
NAGA	NAGA	N-acetylgalactosaminidase, alpha-	1.24938
TARBP2	TARBP2	Tar (HIV-1) RNA binding protein 2	1.24935
NOL1_PREDICTED	null	null	1.24818
STAT6_PREDICTED	null	null	1.24808
MGC112775	null	null	1.24765
RGD1560191_PREDICTED	null	null	1.24756
ERBB4	ERBB4	v-erb-a erythroblastic leukemia viral oncogene homolog 4 (avian)	1.24743
LZIC	LZIC	leucine zipper and CTNNBIP1 domain containing	1.24725
NOPE_PREDICTED	null	null	1.24704
RGD1311251	null	null	1.24654
PIK3C2B_PREDICTED	null	null	1.24635
NEDD1_PREDICTED	null	null	1.24493
RGD1565685_PREDICTED	null	null	1.24425
MOCS1_PREDICTED	null	null	1.24389
CD200	CD200	CD200 molecule	1.24336
MRPS18B	MRPS18B	mitochondrial ribosomal protein S18B	1.24326
SNX7	SNX7	sorting nexin 7	1.24267
LNX1_PREDICTED	null	null	1.24181
RGD1311072	null	null	1.24134
SYNGR2	SYNGR2	synaptogyrin 2	1.24079
POLR2I_PREDICTED	null	null	1.24011
ARID5B_PREDICTED	null	null	1.23918
RGD1307493_PREDICTED	null	null	1.2389
LOC500251	null	null	1.23842
RGD1306304_PREDICTED	null	null	1.23806
RGD1563458_PREDICTED	null	null	1.23803
LOC313824 /// LOC500	null	null	1.23786
RGD1563479_PREDICTED	null	null	1.23664
JMJD2C_PREDICTED	null	null	1.23652
WDR41_PREDICTED	null	null	1.23607
PANK1_PREDICTED	null	null	1.23603
SNX19_PREDICTED	null	null	1.23592
2610020O08RIK	null	null	1.23547
RGD1309228	null	null	1.23521
ZFP94	null	null	1.2352
GRB2	GRB2	growth factor receptor-bound protein 2	1.23482
RGD1309207	null	null	1.23464
HOXB3_PREDICTED	null	null	1.23273
ANGPTL4	ANGPTL4	angiopoietin-like 4	1.23267
RGD1309871_PREDICTED	null	null	1.23192
KATNA1	KATNA1	katanin p60 (ATPase-containing) subunit A 1	1.23166
THAP6_PREDICTED	null	null	1.23137
OSBPL9_PREDICTED	null	null	1.23053
RGD1561797_PREDICTED	null	null	1.2301
RGD1306437	null	null	1.22957
RGD1310799_PREDICTED	null	null	1.22933
VMAC	VMAC	-	1.22899
QRSL1	QRSL1	glutaminyl-tRNA synthase (glutamine-hydrolyzing)-like 1	1.22844
PDGFD	PDGFD	platelet derived growth factor D	1.22795
RGD1304879	null	null	1.22606
RGD1310128_PREDICTED	null	null	1.22513
SRR	SRR	serine racemase	1.22495
TRMT12	TRMT12	tRNA methyltranferase 12 homolog (S. cerevisiae)	1.22488
RGD1563441_PREDICTED	null	null	1.22466
RGD1308637	null	null	1.2245
RFXANK	RFXANK	regulatory factor X-associated ankyrin-containing protein	1.22412
DNAJC6_PREDICTED	null	null	1.22347
ARMCX6	ARMCX6	armadillo repeat containing, X-linked 6	1.22315
LOC498083	null	null	1.22116
RGD1309534	null	null	1.22078
RGD735106	null	null	1.22052
RGD1562949_PREDICTED	null	null	1.21969
LOC313934	null	null	1.21959
RGD1307410	null	null	1.21835
RGD1562552_PREDICTED	null	null	1.21828
PLA2G2C	PLA2G2C	phospholipase A2, group IIC	1.21823
SPATA6	SPATA6	spermatogenesis associated 6	1.21627
RGD1562096_PREDICTED	null	null	1.21579
CMAH	CMAH	cytidine monophosphate-N-acetylneuraminic acid hydroxylase (CMP-N-acetylneuraminate monooxygenase)	1.21572
TMEM55A	TMEM55A	transmembrane protein 55A	1.21545
RGD621352	null	null	1.21516
AGTR2	AGTR2	angiotensin II receptor, type 2	1.21477
AGPAT5_PREDICTED	null	null	1.21369
ZFP297	null	null	1.21326
CCDC52	CCDC52	coiled-coil domain containing 52	1.21299
RGD1359460	null	null	1.21261
KBTBD3_PREDICTED	null	null	1.21225
LOC298977	null	null	1.21203
PER3	PER3	period homolog 3 (Drosophila)	1.21178
GTF3C2	GTF3C2	general transcription factor IIIC, polypeptide 2, beta 110kDa	1.21147
LARGE_PREDICTED	null	null	1.21132
LOC499951	null	null	1.21125
CACNB2	CACNB2	calcium channel, voltage-dependent, beta 2 subunit	1.21058
TXN2	TXN2	thioredoxin 2	1.20964
RIPK5	RIPK5	receptor interacting protein kinase 5	1.20908
RGD1304748	null	null	1.20859
MTVR2	MTVR2	-	1.20837
RGD1307503_PREDICTED	null	null	1.20747
RGD1304593_PREDICTED	null	null	1.20706
RGD1565889_PREDICTED	null	null	1.20664
RGD1308774	null	null	1.2066
RGD1561460_PREDICTED	null	null	1.20637
RIN1	RIN1	Ras and Rab interactor 1	1.20603
DGUOK_PREDICTED	null	null	1.20541
BACE1	BACE1	beta-site APP-cleaving enzyme 1	1.20495
MCMDC1_PREDICTED	null	null	1.20474
RGD1562838_PREDICTED	null	null	1.20377
WDR34	WDR34	WD repeat domain 34	1.20348
PALMD	PALMD	palmdelphin	1.20347
MTRR	MTRR	5-methyltetrahydrofolate-homocysteine methyltransferase reductase	1.20319
RGD1310660	null	null	1.20311
ILK	ILK	integrin-linked kinase	1.20266
TEF	TEF	thyrotrophic embryonic factor	1.20224
MGC72567	null	null	1.2016
PDLIM2	PDLIM2	PDZ and LIM domain 2 (mystique)	1.2013
PCYOX1	PCYOX1	prenylcysteine oxidase 1	1.20091
STX16_PREDICTED	null	null	1.19975
SLC16A13	SLC16A13	solute carrier family 16, member 13 (monocarboxylic acid transporter 13)	1.19953
EIF2AK3	EIF2AK3	eukaryotic translation initiation factor 2-alpha kinase 3	1.19917
RGD1305680_PREDICTED	null	null	1.19831
WDR6	WDR6	WD repeat domain 6	1.1979
VPS39	VPS39	vacuolar protein sorting 39 (yeast)	1.19706
RGD1310490_PREDICTED	null	null	1.19566
RGD1305604_PREDICTED	null	null	1.19532
GCLM	GCLM	glutamate-cysteine ligase, modifier subunit	1.19526
LOC315766 /// RGD156	null	null	1.19501
NIPSNAP3A	NIPSNAP3A	nipsnap homolog 3A (C. elegans)	1.19404
RGD1562996_PREDICTED	null	null	1.19327
WDR46	WDR46	WD repeat domain 46	1.19258
DPP4	DPP4	dipeptidyl-peptidase 4 (CD26, adenosine deaminase complexing protein 2)	1.19185
HOXB2_PREDICTED	null	null	1.19011
DHX35_PREDICTED	null	null	1.18997
RGD1311681	null	null	1.18966
CIZ1_PREDICTED	null	null	1.18835
GMPPA	GMPPA	GDP-mannose pyrophosphorylase A	1.18833
LOC304138	null	null	1.18825
TIA1	TIA1	TIA1 cytotoxic granule-associated RNA binding protein	1.18804
POLR1A	POLR1A	polymerase (RNA) I polypeptide A, 194kDa	1.18793
RGD1308556	null	null	1.18755
RGD1559939_PREDICTED	null	null	1.18701
EGF	EGF	epidermal growth factor (beta-urogastrone)	1.18697
RFC2	RFC2	replication factor C (activator 1) 2, 40kDa	1.18655
RGD1308116_PREDICTED	null	null	1.18631
RGD1561825_PREDICTED	null	null	1.18625
UBIAD1_PREDICTED	null	null	1.18584
TRIM17	TRIM17	tripartite motif-containing 17	1.18556
RGD1310224	null	null	1.18515
RGD1562272_PREDICTED	null	null	1.18323
TTF2_PREDICTED	null	null	1.18306
RGD1311316	null	null	1.18254
ABCG1	ABCG1	ATP-binding cassette, sub-family G (WHITE), member 1	1.18247
RGD1305821	null	null	1.18216
DDX42_PREDICTED	null	null	1.18201
RGD1309624_PREDICTED	null	null	1.18124
RGD1564881_PREDICTED	null	null	1.18038
LRBA_PREDICTED	null	null	1.17993
MRPL53_PREDICTED	null	null	1.17981
PPWD1_PREDICTED	null	null	1.17981
MTMR9	MTMR9	myotubularin related protein 9	1.17954
RGD1309410_PREDICTED	null	null	1.17948
RGD1305264_PREDICTED	null	null	1.17927
SP110	SP110	SP110 nuclear body protein	1.17839
POLH_PREDICTED	null	null	1.17832
SPOP	SPOP	speckle-type POZ protein	1.17831
SNAPAP	SNAPAP	SNAP-associated protein	1.17809
TMEM110	TMEM110	transmembrane protein 110	1.17759
BRD3_PREDICTED	null	null	1.17757
ACOT8	ACOT8	acyl-CoA thioesterase 8	1.17703
TRIM3	TRIM3	tripartite motif-containing 3	1.17695
ENO3	ENO3	enolase 3 (beta, muscle)	1.17672
HDAC10	HDAC10	histone deacetylase 10	1.17648
KLHL7	KLHL7	kelch-like 7 (Drosophila)	1.17535
RGD1306844	null	null	1.17504
LOC309016	null	null	1.17504
HINT3	HINT3	histidine triad nucleotide binding protein 3	1.17446
RGD1311815	null	null	1.17422
PTGFRN	PTGFRN	prostaglandin F2 receptor negative regulator	1.17411
ZFAND2B	ZFAND2B	zinc finger, AN1-type domain 2B	1.17391
LOC312863	null	null	1.17378
RHOV	RHOV	ras homolog gene family, member V	1.17361
SLC25A19	SLC25A19	solute carrier family 25 (mitochondrial deoxynucleotide carrier), member 19	1.17283
MGC94207	null	null	1.1726
LOC502782	null	null	1.17228
RGD1562845_PREDICTED	null	null	1.17173
PECI /// RGD1310224	null	null	1.17135
MFHAS1_PREDICTED	null	null	1.17099
RGD1560778_PREDICTED	null	null	1.17035
LTBR	LTBR	lymphotoxin beta receptor (TNFR superfamily, member 3)	1.16993
RGD1305036_PREDICTED	null	null	1.1694
YIPF2	YIPF2	Yip1 domain family, member 2	1.16776
HABP4_PREDICTED	null	null	1.16765
MX1	MX1	myxovirus (influenza virus) resistance 1, interferon-inducible protein p78 (mouse)	1.16752
KCNQ1	KCNQ1	potassium voltage-gated channel, KQT-like subfamily, member 1	1.16745
NCBP2_PREDICTED	null	null	1.16725
ZC3H7A_PREDICTED	null	null	1.16723
RGD1308952	null	null	1.16658
MXD4_PREDICTED	null	null	1.16591
WDHD1_PREDICTED	null	null	1.1659
RGD1561530_PREDICTED	null	null	1.1654
NUDCD1_PREDICTED	null	null	1.16419
USP42_PREDICTED	null	null	1.16386
RGD1309387	null	null	1.16337
WDR44	WDR44	WD repeat domain 44	1.16318
LOC493574	null	null	1.16297
RGD1566325_PREDICTED	null	null	1.16173
GEMIN6	GEMIN6	gem (nuclear organelle) associated protein 6	1.16173
RGD1559901_PREDICTED	null	null	1.16057
LYPLA3	LYPLA3	lysophospholipase 3 (lysosomal phospholipase A2)	1.16043
PPAPDC2	PPAPDC2	phosphatidic acid phosphatase type 2 domain containing 2	1.16003
FDFT1	FDFT1	farnesyl-diphosphate farnesyltransferase 1	1.15798
RGD1307218	null	null	1.15764
RRAGA	RRAGA	Ras-related GTP binding A	1.15682
EIF2B2	EIF2B2	eukaryotic translation initiation factor 2B, subunit 2 beta, 39kDa	1.1568
SLC33A1	SLC33A1	solute carrier family 33 (acetyl-CoA transporter), member 1	1.1565
CASP6	CASP6	caspase 6, apoptosis-related cysteine peptidase	1.15635
ASB6	ASB6	ankyrin repeat and SOCS box-containing 6	1.15623
FNTA	FNTA	farnesyltransferase, CAAX box, alpha	1.15617
ERBB2	ERBB2	v-erb-b2 erythroblastic leukemia viral oncogene homolog 2, neuro/glioblastoma derived oncogene homolog (avian)	1.1561
C3ORF64	C3ORF64	chromosome 3 open reading frame 64	1.1559
ZNRF1_PREDICTED	null	null	1.15551
CENTD2	CENTD2	centaurin, delta 2	1.15549
SH3BP5	SH3BP5	SH3-domain binding protein 5 (BTK-associated)	1.15534
OSBPL2	OSBPL2	oxysterol binding protein-like 2	1.15453
FASTK	FASTK	Fas-activated serine/threonine kinase	1.15411
INSIG2	INSIG2	insulin induced gene 2	1.15386
CASP7	CASP7	caspase 7, apoptosis-related cysteine peptidase	1.15371
RGD1310474_PREDICTED	null	null	1.15364
RCP9	RCP9	-	1.15356
LRCH4_PREDICTED	null	null	1.15312
CSRP2	CSRP2	cysteine and glycine-rich protein 2	1.15266
CHD2_PREDICTED	null	null	1.15221
RGD1304822_PREDICTED	null	null	1.15138
ESR1	ESR1	estrogen receptor 1	1.15091
WDR77	WDR77	WD repeat domain 77	1.15053
MCM10_PREDICTED	null	null	1.15016
NIF3L1	NIF3L1	NIF3 NGG1 interacting factor 3-like 1 (S. pombe)	1.14957
RGD1305453	null	null	1.14947
JAM3	JAM3	junctional adhesion molecule 3	1.14903
RGD1307773_PREDICTED	null	null	1.14875
CUL4B_PREDICTED	null	null	1.14819
TNKS2_PREDICTED	null	null	1.14816
CBL27	null	null	1.14772
MKRN2	MKRN2	makorin, ring finger protein, 2	1.14747
RGD1304607_PREDICTED	null	null	1.14739
RGD1309779_PREDICTED	null	null	1.14682
CORO6	CORO6	coronin 6	1.14582
TYRO3	TYRO3	TYRO3 protein tyrosine kinase	1.14529
CYLN2	CYLN2	cytoplasmic linker 2	1.14516
ITIH3	ITIH3	inter-alpha (globulin) inhibitor H3	1.14511
POLB	POLB	polymerase (DNA directed), beta	1.14452
RGD1311827	null	null	1.14431
RGD1559463_PREDICTED	null	null	1.14421
GTF2I	GTF2I	general transcription factor II, i	1.14372
TXLNB_PREDICTED	null	null	1.14354
LOC296300	null	null	1.14343
PRMT2	PRMT2	protein arginine methyltransferase 2	1.14299
RALB	RALB	v-ral simian leukemia viral oncogene homolog B (ras related; GTP binding protein)	1.14264
BLM_PREDICTED	null	null	1.14204
TMEM43	TMEM43	transmembrane protein 43	1.14146
RGD1566215_PREDICTED	null	null	1.14132
ADCY9_PREDICTED	null	null	1.14128
LOC25087	null	null	1.14109
PEO1_PREDICTED	null	null	1.14089
RGD1359144	null	null	1.14086
LOC498909	null	null	1.14084
RGD1560319_PREDICTED	null	null	1.14072
XRN1_PREDICTED	null	null	1.14064
RGD1307254	null	null	1.14011
MRPL14_PREDICTED	null	null	1.13959
ENDOGL1_PREDICTED	null	null	1.13943
RAB7L1	RAB7L1	RAB7, member RAS oncogene family-like 1	1.13885
PYCR2	PYCR2	pyrroline-5-carboxylate reductase family, member 2	1.13846
MFNG	MFNG	manic fringe homolog (Drosophila)	1.13698
TCFDP2_PREDICTED	null	null	1.13641
RGD1308113	null	null	1.13595
RGD1308612	null	null	1.1357
RGD1565551_PREDICTED	null	null	1.13544
PKCBPB15	null	null	1.13529
TRMT1	TRMT1	TRM1 tRNA methyltransferase 1 homolog (S. cerevisiae)	1.13525
LAMC3_PREDICTED	null	null	1.13446
CRY2	CRY2	cryptochrome 2 (photolyase-like)	1.13446
EHMT1_PREDICTED	null	null	1.13377
ITGB1BP1_PREDICTED	null	null	1.13375
RGD1561833_PREDICTED	null	null	1.13341
PPIL2	PPIL2	peptidylprolyl isomerase (cyclophilin)-like 2	1.13327
HBXIP_PREDICTED	null	null	1.1332
FNSK_PREDICTED	null	null	1.13286
TAOK3	TAOK3	TAO kinase 3	1.13251
PLEKHF2_PREDICTED	null	null	1.13227
CLN3	CLN3	ceroid-lipofuscinosis, neuronal 3, juvenile (Batten, Spielmeyer-Vogt disease)	1.13179
SULF2	SULF2	sulfatase 2	1.13111
AMD1	AMD1	adenosylmethionine decarboxylase 1	1.13034
RGD1311260	null	null	1.13025
MRPL1_PREDICTED	null	null	1.13024
FBXO21_PREDICTED	null	null	1.12989
GAD2	GAD2	glutamate decarboxylase 2 (pancreatic islets and brain, 65kDa)	1.12982
RGD1565360_PREDICTED	null	null	1.12956
FADD	FADD	Fas (TNFRSF6)-associated via death domain	1.12942
CCNH	CCNH	cyclin H	1.12891
ADFP	ADFP	adipose differentiation-related protein	1.12884
NOS1AP	NOS1AP	nitric oxide synthase 1 (neuronal) adaptor protein	1.12841
RGD1304751	null	null	1.12835
RGD1311345	null	null	1.12831
RGD1560964_PREDICTED	null	null	1.12831
RGD1560766_PREDICTED	null	null	1.12775
RGD1307682	null	null	1.12758
RGD1359202 /// LOC29	null	null	1.12748
RGD1564216_PREDICTED	null	null	1.12746
LOC503293	null	null	1.12708
RGD1563869_PREDICTED	null	null	1.12687
LOC500855	null	null	1.12644
AARSL_PREDICTED	null	null	1.1261
RGD1311198_PREDICTED	null	null	1.12545
GP5	GP5	glycoprotein V (platelet)	1.12537
LOC498353	null	null	1.12489
HRB2_PREDICTED	null	null	1.12389
LSM3_PREDICTED	null	null	1.12371
ADM	ADM	adrenomedullin	1.12357
LOC309891	null	null	1.1234
RGD1566144_PREDICTED	null	null	1.12296
MTHFD1	MTHFD1	methylenetetrahydrofolate dehydrogenase (NADP+ dependent) 1, methenyltetrahydrofolate cyclohydrolase, formyltetrahydrofolate synthetase	1.12194
TOP3B_PREDICTED	null	null	1.12189
P2RX4	P2RX4	purinergic receptor P2X, ligand-gated ion channel, 4	1.12186
RGD1560538_PREDICTED	null	null	1.1218
HTATIP2_PREDICTED	null	null	1.1216
ACIN1	ACIN1	apoptotic chromatin condensation inducer 1	1.12147
TCF7_PREDICTED	null	null	1.1202
RGD1309718	null	null	1.1202
RGD1311589_PREDICTED	null	null	1.11968
ZFP53_PREDICTED	null	null	1.11962
CYP3A11	null	null	1.1195
RGD1566084_PREDICTED	null	null	1.11927
RGD1559803_PREDICTED	null	null	1.11908
AATF	AATF	apoptosis antagonizing transcription factor	1.11873
RGD1311900_PREDICTED	null	null	1.11783
CCDC37_PREDICTED	null	null	1.11746
RGD1310680_PREDICTED	null	null	1.11723
RBKS_PREDICTED	null	null	1.11699
NME7	NME7	non-metastatic cells 7, protein expressed in (nucleoside-diphosphate kinase)	1.11636
RGD1310738_PREDICTED	null	null	1.11627
ZNF213_PREDICTED	null	null	1.11619
RGD1311005_PREDICTED	null	null	1.1154
HAO2	HAO2	hydroxyacid oxidase 2 (long chain)	1.11515
NLGN3	NLGN3	neuroligin 3	1.11507
PET112L_PREDICTED	null	null	1.11482
GMEB2	GMEB2	glucocorticoid modulatory element binding protein 2	1.11349
UNC119	UNC119	unc-119 homolog (C. elegans)	1.11342
BIN3	BIN3	bridging integrator 3	1.11319
TDP1	TDP1	tyrosyl-DNA phosphodiesterase 1	1.11289
TRIM8_PREDICTED	null	null	1.11067
EFNA4_PREDICTED	null	null	1.11015
MRPS30_PREDICTED	null	null	1.10965
MGC72996	null	null	1.10948
ALAD	ALAD	aminolevulinate, delta-, dehydratase	1.10924
RGD1311565 /// LOC49	null	null	1.10866
LOC499903	null	null	1.1085
RAB40B_PREDICTED	null	null	1.10832
RGD1564253_PREDICTED	null	null	1.10828
MUTYH	MUTYH	mutY homolog (E. coli)	1.1079
RGD1562419_PREDICTED	null	null	1.10783
RGD1563123_PREDICTED	null	null	1.10762
ZCCHC10	ZCCHC10	zinc finger, CCHC domain containing 10	1.10688
TOM1	TOM1	target of myb1 (chicken)	1.10615
RGD1564600_PREDICTED	null	null	1.10581
PGM1	PGM1	phosphoglucomutase 1	1.10551
JAM2	JAM2	junctional adhesion molecule 2	1.10543
NT5M_PREDICTED	null	null	1.10473
WNT10A_PREDICTED	null	null	1.10459
RGD1563853_PREDICTED	null	null	1.10411
YARS2	YARS2	tyrosyl-tRNA synthetase 2 (mitochondrial)	1.10408
LEO1	LEO1	Leo1, Paf1/RNA polymerase II complex component, homolog (S. cerevisiae)	1.1038
RALBP1	RALBP1	ralA binding protein 1	1.10343
THRA	THRA	thyroid hormone receptor, alpha (erythroblastic leukemia viral (v-erb-a) oncogene homolog, avian)	1.10333
VANGL1_PREDICTED	null	null	1.10284
RGD1564722_PREDICTED	null	null	1.10249
FLRT3_PREDICTED	null	null	1.10238
USP20_PREDICTED	null	null	1.10217
SNTA1	SNTA1	syntrophin, alpha 1 (dystrophin-associated protein A1, 59kDa, acidic component)	1.10058
COQ3	COQ3	coenzyme Q3 homolog, methyltransferase (S. cerevisiae)	1.10056
TMLHE	TMLHE	trimethyllysine hydroxylase, epsilon	1.10041
CNP	CNP	2',3'-cyclic nucleotide 3' phosphodiesterase	1.09998
PHF21B_PREDICTED	null	null	1.09969
LTA4H	LTA4H	leukotriene A4 hydrolase	1.09962
TJP1_PREDICTED	null	null	1.09946
ZYG11BL	ZYG11BL	zyg-11 homolog B (C. elegans)-like	1.09847
MGC94954	null	null	1.09837
BUB3	BUB3	BUB3 budding uninhibited by benzimidazoles 3 homolog (yeast)	1.09791
FGL1	FGL1	fibrinogen-like 1	1.09764
RGD1564003_PREDICTED	null	null	1.09746
DPF3_PREDICTED	null	null	1.0971
PIP5K1C	PIP5K1C	phosphatidylinositol-4-phosphate 5-kinase, type I, gamma	1.09686
RGD1308066_PREDICTED	null	null	1.09638
GOLGA5	GOLGA5	golgi autoantigen, golgin subfamily a, 5	1.09563
CROT	CROT	carnitine O-octanoyltransferase	1.09539
ABCD4	ABCD4	ATP-binding cassette, sub-family D (ALD), member 4	1.09539
UBE2T_PREDICTED	null	null	1.09536
MGC114410	null	null	1.09503
RGD1561189_PREDICTED	null	null	1.09416
PDE2A	PDE2A	phosphodiesterase 2A, cGMP-stimulated	1.09361
MGC105560	null	null	1.0936
SNAPC2	SNAPC2	small nuclear RNA activating complex, polypeptide 2, 45kDa	1.09274
GNS	GNS	glucosamine (N-acetyl)-6-sulfatase (Sanfilippo disease IIID)	1.09251
RGD1304758	null	null	1.09226
TBXA2R	TBXA2R	thromboxane A2 receptor	1.09123
TRAIP_PREDICTED	null	null	1.09101
ST3GAL5	ST3GAL5	ST3 beta-galactoside alpha-2,3-sialyltransferase 5	1.09007
AAAS_PREDICTED	null	null	1.08974
MAGEE1_PREDICTED	null	null	1.08943
PNPT1	PNPT1	polyribonucleotide nucleotidyltransferase 1	1.08888
ATG12	ATG12	ATG12 autophagy related 12 homolog (S. cerevisiae)	1.08885
RGD1307621_PREDICTED	null	null	1.08878
KLHL10	KLHL10	kelch-like 10 (Drosophila)	1.08781
RDA279	null	null	1.08678
NAT9_PREDICTED	null	null	1.08674
RGD1562520_PREDICTED	null	null	1.08665
CCDC80	CCDC80	coiled-coil domain containing 80	1.08659
ZFP451	null	null	1.08641
BK	null	null	1.08624
CNTNAP1	CNTNAP1	contactin associated protein 1	1.08604
TCOF1_PREDICTED	null	null	1.08596
DEAF1	DEAF1	deformed epidermal autoregulatory factor 1 (Drosophila)	1.08559
MCM3_PREDICTED /// L	null	null	1.08538
RGD1564182_PREDICTED	null	null	1.08489
RGD1310623	null	null	1.08441
RGD1561072_PREDICTED	null	null	1.08328
MRS2L	MRS2L	MRS2-like, magnesium homeostasis factor (S. cerevisiae)	1.08303
RGD1305677	null	null	1.08285
UNG	UNG	uracil-DNA glycosylase	1.08272
IRS3	null	null	1.08256
EIF2B1	EIF2B1	eukaryotic translation initiation factor 2B, subunit 1 alpha, 26kDa	1.08254
SMPD1	SMPD1	sphingomyelin phosphodiesterase 1, acid lysosomal (acid sphingomyelinase)	1.08235
RGD1310810	null	null	1.08227
NT5C2_PREDICTED	null	null	1.08125
XRCC6	XRCC6	X-ray repair complementing defective repair in Chinese hamster cells 6 (Ku autoantigen, 70kDa)	1.08121
NMI	NMI	N-myc (and STAT) interactor	1.0811
HEMK2_PREDICTED	null	null	1.08077
PRMT3	PRMT3	protein arginine methyltransferase 3	1.0807
RGD1561607_PREDICTED	null	null	1.08063
RGD1310800_PREDICTED	null	null	1.08014
RGD1304719	null	null	1.07987
ABHD4_PREDICTED	null	null	1.07895
NFYC	NFYC	nuclear transcription factor Y, gamma	1.07775
MRPL40	MRPL40	mitochondrial ribosomal protein L40	1.0772
RNF141	RNF141	ring finger protein 141	1.07653
PEX11A	PEX11A	peroxisomal biogenesis factor 11A	1.07628
KLHL12	KLHL12	kelch-like 12 (Drosophila)	1.07584
TRERF1_PREDICTED	null	null	1.07581
ITGB2	ITGB2	integrin, beta 2 (complement component 3 receptor 3 and 4 subunit)	1.07579
TAF6	TAF6	TAF6 RNA polymerase II, TATA box binding protein (TBP)-associated factor, 80kDa	1.0756
GABRB2	GABRB2	gamma-aminobutyric acid (GABA) A receptor, beta 2	1.0748
RGD1566016_PREDICTED	null	null	1.07373
CHAF1B	CHAF1B	chromatin assembly factor 1, subunit B (p60)	1.07342
RGD1311975 /// LOC49	null	null	1.07319
DSPP	DSPP	dentin sialophosphoprotein	1.07262
PRKCQ	PRKCQ	protein kinase C, theta	1.07254
SUV420H2_PREDICTED	null	null	1.07167
LGALS8	LGALS8	lectin, galactoside-binding, soluble, 8 (galectin 8)	1.07129
RGD1563940_PREDICTED	null	null	1.07128
PBP2	null	null	1.07119
TWIST1	TWIST1	twist homolog 1 (acrocephalosyndactyly 3; Saethre-Chotzen syndrome) (Drosophila)	1.07113
BTRC	BTRC	beta-transducin repeat containing	1.07104
RGD1561243_PREDICTED	null	null	1.07076
TBC1D2B	TBC1D2B	TBC1 domain family, member 2B	1.06993
PXMP2	PXMP2	peroxisomal membrane protein 2, 22kDa	1.06993
CHST1	CHST1	carbohydrate (keratan sulfate Gal-6) sulfotransferase 1	1.06953
KLRA22	null	null	1.06813
FBXW8_PREDICTED	null	null	1.06791
KCNA3	KCNA3	potassium voltage-gated channel, shaker-related subfamily, member 3	1.06754
COPS4	COPS4	COP9 constitutive photomorphogenic homolog subunit 4 (Arabidopsis)	1.06752
RGD1305440	null	null	1.06733
PDZRN3_PREDICTED	null	null	1.06711
RARS_PREDICTED	null	null	1.06645
MCM3AP_PREDICTED	null	null	1.06638
DAG1	DAG1	dystroglycan 1 (dystrophin-associated glycoprotein 1)	1.06637
RGD1306734_PREDICTED	null	null	1.06603
BARX1_PREDICTED	null	null	1.06535
SCRN2	SCRN2	secernin 2	1.06514
MGC124825	null	null	1.06502
POMT1	POMT1	protein-O-mannosyltransferase 1	1.065
SH3GLB2	SH3GLB2	SH3-domain GRB2-like endophilin B2	1.06471
ATIC	ATIC	5-aminoimidazole-4-carboxamide ribonucleotide formyltransferase/IMP cyclohydrolase	1.06354
TOR2A	TOR2A	torsin family 2, member A	1.06337
SERPINH1	SERPINH1	serpin peptidase inhibitor, clade H (heat shock protein 47), member 1, (collagen binding protein 1)	1.06334
NFE2L1_PREDICTED	null	null	1.06308
LOC502396	null	null	1.06304
SLC5A11	SLC5A11	solute carrier family 5 (sodium/glucose cotransporter), member 11	1.06285
SCAP_PREDICTED	null	null	1.06277
TBL3	TBL3	transducin (beta)-like 3	1.06268
LYPD2_PREDICTED	null	null	1.0625
CHMP6_PREDICTED	null	null	1.06218
RGD1306410	null	null	1.062
MSL31	null	null	1.06071
CAB39L	CAB39L	calcium binding protein 39-like	1.06059
CKAP2_PREDICTED	null	null	1.0603
RGD1562906_PREDICTED	null	null	1.06003
RGD1305455	null	null	1.05978
ZPBP2	ZPBP2	zona pellucida binding protein 2	1.05944
CCDC39_PREDICTED	null	null	1.05935
HEXIM2_PREDICTED	null	null	1.05897
MGC109149	null	null	1.05846
SLC4A1AP_PREDICTED	null	null	1.0578
DAXX	DAXX	death-associated protein 6	1.0568
RAP2B	RAP2B	RAP2B, member of RAS oncogene family	1.05654
NOL9	NOL9	nucleolar protein 9	1.05547
RGD1560583_PREDICTED	null	null	1.05543
GLYAT	GLYAT	glycine-N-acyltransferase	1.05511
DHX30	DHX30	DEAH (Asp-Glu-Ala-His) box polypeptide 30	1.05467
RGD1305466	null	null	1.0536
APBA3	APBA3	amyloid beta (A4) precursor protein-binding, family A, member 3 (X11-like 2)	1.05358
PSG4	PSG4	pregnancy specific beta-1-glycoprotein 4	1.05337
SLC27A1	SLC27A1	solute carrier family 27 (fatty acid transporter), member 1	1.05299
RGD1561431_PREDICTED	null	null	1.05229
ZFP68_PREDICTED	null	null	1.05227
RGD1562727_PREDICTED	null	null	1.05199
STARD7_PREDICTED	null	null	1.05196
RGD1309256	null	null	1.05135
AKAP8L	AKAP8L	A kinase (PRKA) anchor protein 8-like	1.0513
CEP78	CEP78	centrosomal protein 78kDa	1.05124
UBTF	UBTF	upstream binding transcription factor, RNA polymerase I	1.05098
RGD1561740_PREDICTED	null	null	1.04928
RGD1310117_PREDICTED	null	null	1.04916
PRKDC_PREDICTED	null	null	1.04887
SHKBP1_PREDICTED	null	null	1.04847
GFRA4	GFRA4	GDNF family receptor alpha 4	1.04845
PARL	PARL	presenilin associated, rhomboid-like	1.04807
LRRC8A	LRRC8A	leucine rich repeat containing 8 family, member A	1.04795
RGD1564312_PREDICTED	null	null	1.04771
APBB3	APBB3	amyloid beta (A4) precursor protein-binding, family B, member 3	1.04696
RGD1564741_PREDICTED	null	null	1.04531
CHRNB4	CHRNB4	cholinergic receptor, nicotinic, beta 4	1.0449
GNPDA2_PREDICTED	null	null	1.0449
LY49I9 /// LY49SI1 /	null	null	1.0448
RGD1307390_PREDICTED	null	null	1.0444
AYTL2_PREDICTED	null	null	1.04352
BRI3	BRI3	brain protein I3	1.0421
S100B	S100B	S100 calcium binding protein B	1.04106
MATK	MATK	megakaryocyte-associated tyrosine kinase	1.04073
CACNG3	CACNG3	calcium channel, voltage-dependent, gamma subunit 3	1.04071
HCRTR2	HCRTR2	hypocretin (orexin) receptor 2	1.04036
PCMTD2_PREDICTED	null	null	1.04027
RGD1310230	null	null	1.04023
RGD1564335_PREDICTED	null	null	1.0397
RGD1307524_PREDICTED	null	null	1.03948
USP8_PREDICTED	null	null	1.03926
ORC3L	ORC3L	origin recognition complex, subunit 3-like (yeast)	1.03895
ZFHX1B	ZFHX1B	zinc finger homeobox 1b	1.03892
HIST1H2BP_PREDICTED	null	null	1.03858
RGD1563634_PREDICTED	null	null	1.03855
RGD735029	null	null	1.03826
SUPT16H_PREDICTED	null	null	1.03819
GIMAP4	GIMAP4	GTPase, IMAP family member 4	1.0378
RGD1561343_PREDICTED	null	null	1.03777
PYCARD	PYCARD	PYD and CARD domain containing	1.03769
TESK2	TESK2	testis-specific kinase 2	1.03713
RGD1559623_PREDICTED	null	null	1.03657
PQLC3	PQLC3	PQ loop repeat containing 3	1.03651
AASDHPPT_PREDICTED	null	null	1.03614
ANKRD24_PREDICTED	null	null	1.0361
EDG5	EDG5	endothelial differentiation, sphingolipid G-protein-coupled receptor, 5	1.03601
THOC5	THOC5	THO complex 5	1.03584
SFTPA1	SFTPA1	surfactant, pulmonary-associated protein A1	1.03569
RABL3_PREDICTED	null	null	1.03564
WDR5B	WDR5B	WD repeat domain 5B	1.03544
RENT1_PREDICTED	null	null	1.03514
LOC287522	null	null	1.03503
RASL12_PREDICTED	null	null	1.03468
RGD1561145_PREDICTED	null	null	1.03451
MAP3K3_PREDICTED	null	null	1.03437
ZNF382	ZNF382	zinc finger protein 382	1.03418
VPS33B	VPS33B	vacuolar protein sorting 33B (yeast)	1.03397
RGD1561655_PREDICTED	null	null	1.03366
GRSF1	GRSF1	G-rich RNA sequence binding factor 1	1.03291
XPO1	XPO1	exportin 1 (CRM1 homolog, yeast)	1.03256
NKIRAS2_PREDICTED	null	null	1.03201
RGD1311142_PREDICTED	null	null	1.03176
RGD1559432_PREDICTED	null	null	1.03174
ADRA2B	ADRA2B	adrenergic, alpha-2B-, receptor	1.03132
LOC498820	null	null	1.03081
PRKCBP1	PRKCBP1	protein kinase C binding protein 1	1.03073
LOC501104	null	null	1.03038
WDR21_PREDICTED	null	null	1.03029
RGD1563498_PREDICTED	null	null	1.03012
RGD1311559_PREDICTED	null	null	1.02949
RGD1310383_PREDICTED	null	null	1.02916
LOC498673	null	null	1.02863
MBD6_PREDICTED	null	null	1.02842
PIGQ	PIGQ	phosphatidylinositol glycan anchor biosynthesis, class Q	1.0282
RGD1565485_PREDICTED	null	null	1.02766
RGD1311914	null	null	1.02659
APEH	APEH	N-acylaminoacyl-peptide hydrolase	1.02633
RGD1561580_PREDICTED	null	null	1.02579
NUP160_PREDICTED	null	null	1.0256
ACVR2B	ACVR2B	activin A receptor, type IIB	1.02551
SLC6A8	SLC6A8	solute carrier family 6 (neurotransmitter transporter, creatine), member 8	1.02469
KLRH1	null	null	1.02452
DMRT1	DMRT1	doublesex and mab-3 related transcription factor 1	1.02419
LOC310958	null	null	1.02407
RGD1305031	null	null	1.02316
DHX57	DHX57	DEAH (Asp-Glu-Ala-Asp/His) box polypeptide 57	1.02265
RGD1561942_PREDICTED	null	null	1.02233
PUS1	PUS1	pseudouridylate synthase 1	1.02224
AKAP9	AKAP9	A kinase (PRKA) anchor protein (yotiao) 9	1.02217
LOC317312 /// LOC501	null	null	1.0219
MELK_PREDICTED	null	null	1.02167
ATE1_PREDICTED	null	null	1.02162
TIMM22	TIMM22	translocase of inner mitochondrial membrane 22 homolog (yeast)	1.02134
RGD1307875_PREDICTED	null	null	1.02115
FOXR1_PREDICTED	null	null	1.02106
AP3M2	AP3M2	adaptor-related protein complex 3, mu 2 subunit	1.02062
ACOX3	ACOX3	acyl-Coenzyme A oxidase 3, pristanoyl	1.02059
PTGES2_PREDICTED	null	null	1.02052
PDCD2	PDCD2	programmed cell death 2	1.02042
RGD1564396_PREDICTED	null	null	1.02042
LOC360570	null	null	1.02003
CAMLG	CAMLG	calcium modulating ligand	1.01998
ASL	ASL	argininosuccinate lyase	1.01937
FBXO7	FBXO7	F-box protein 7	1.01931
RGD1563811_PREDICTED	null	null	1.01868
RGS6	RGS6	regulator of G-protein signalling 6	1.01824
CDKAL1_PREDICTED	null	null	1.01801
NAP1L2	NAP1L2	nucleosome assembly protein 1-like 2	1.01796
RGD1562305_PREDICTED	null	null	1.01786
PQBP1	PQBP1	polyglutamine binding protein 1	1.01781
EPPB9_PREDICTED	null	null	1.01764
RGD1309443_PREDICTED	null	null	1.01761
TMEM26_PREDICTED	null	null	1.01743
LOC497040	null	null	1.01735
B3GNT7	B3GNT7	UDP-GlcNAc:betaGal beta-1,3-N-acetylglucosaminyltransferase 7	1.01676
WDR22	WDR22	WD repeat domain 22	1.01656
CTSR	null	null	1.01633
RGD1560080_PREDICTED	null	null	1.01628
LIG3	LIG3	ligase III, DNA, ATP-dependent	1.01579
RGD1311745	null	null	1.01539
ZFP278	null	null	1.01524
RARB	RARB	retinoic acid receptor, beta	1.0151
SLC20A2	SLC20A2	solute carrier family 20 (phosphate transporter), member 2	1.01456
RGD1306596	null	null	1.01454
AK1	AK1	adenylate kinase 1	1.01446
THNSL1	THNSL1	threonine synthase-like 1 (bacterial)	1.01446
RGD1311066	null	null	1.01433
DDX31_PREDICTED	null	null	1.01411
PHEX	PHEX	phosphate regulating endopeptidase homolog, X-linked (hypophosphatemia, vitamin D resistant rickets)	1.01407
ARHGAP22_PREDICTED	null	null	1.01398
BXDC1_PREDICTED	null	null	1.01396
ACY3	ACY3	aspartoacylase (aminocyclase) 3	1.01327
FRAP1	FRAP1	FK506 binding protein 12-rapamycin associated protein 1	1.01266
CCNB1	CCNB1	cyclin B1	1.01215
KCNN1	KCNN1	potassium intermediate/small conductance calcium-activated channel, subfamily N, member 1	1.01152
MPST	MPST	mercaptopyruvate sulfurtransferase	1.01073
LOC501038	null	null	1.01058
L3MBTL2	L3MBTL2	l(3)mbt-like 2 (Drosophila)	1.01035
RGD1307760	null	null	1.01032
BCL11A	BCL11A	B-cell CLL/lymphoma 11A (zinc finger protein)	1.01029
RGD1560874_PREDICTED	null	null	1.01026
MGC108882	null	null	1.01006
ZSWIM1_PREDICTED	null	null	1.00995
LOC317379	null	null	1.0098
PAOX_PREDICTED	null	null	1.00972
RGD1563106_PREDICTED	null	null	1.00943
RGD1559971_PREDICTED	null	null	1.00913
IRX3_PREDICTED	null	null	1.00886
SLC2A2	SLC2A2	solute carrier family 2 (facilitated glucose transporter), member 2	1.00878
CDK5RAP3	CDK5RAP3	CDK5 regulatory subunit associated protein 3	1.00844
BAT5	BAT5	HLA-B associated transcript 5	1.00843
TRIM41_PREDICTED	null	null	1.00701
RGD1566062_PREDICTED	null	null	1.00649
LCMT2	LCMT2	leucine carboxyl methyltransferase 2	1.00634
SCAMP2	SCAMP2	secretory carrier membrane protein 2	1.00581
TNNT3	TNNT3	troponin T type 3 (skeletal, fast)	1.00527
MCART1	MCART1	mitochondrial carrier triple repeat 1	1.00489
RGD1565101_PREDICTED	null	null	1.00412
LOC364357	null	null	1.004
EXOC1	EXOC1	exocyst complex component 1	1.00372
TDRD3	TDRD3	tudor domain containing 3	1.00343
DOCK6_PREDICTED	null	null	1.00308
ALG1_PREDICTED	null	null	1.00295
FXNA	null	null	1.00293
SIRT7_PREDICTED	null	null	1.00219
SNX27	SNX27	sorting nexin family member 27	1.00214
L3MBTL3_PREDICTED	null	null	1.00178
[truncated: 11,344 more rows]

## Sheet: ranked_gene_list_EGR1 index
NAME	GENE_SYMBOL	GENE_TITLE	SCORE		KS scores for ALL attributes (genes)
AKR1B7	null	null	172487
GNAS /// XLAS	null	null	148347
APOE	APOE	apolipoprotein E	148228
HSPD1	HSPD1	heat shock 60kDa protein 1 (chaperonin)	147575
CYP11A1	CYP11A1	cytochrome P450, family 11, subfamily A, polypeptide 1	144107
FTH1	FTH1	ferritin, heavy polypeptide 1	140211
CHGB	CHGB	chromogranin B (secretogranin 1)	139407
CYP21A1	null	null	136882
EEF1A1	EEF1A1	eukaryotic translation elongation factor 1 alpha 1	135268
ACTB	ACTB	actin, beta	133772
RPS23	RPS23	ribosomal protein S23	133599
DBH	DBH	dopamine beta-hydroxylase (dopamine beta-monooxygenase)	128749
RPS27	RPS27	ribosomal protein S27 (metallopanstimulin 1)	125308
CHGA	CHGA	chromogranin A (parathyroid secretory protein 1)	122465
AKR1B8	null	null	121564
RPL31	RPL31	ribosomal protein L31	121098
RPL26	RPL26	ribosomal protein L26	120147
ISG12(A)	null	null	118956
ISG12(B)	null	null	118928
RPS2 /// RGD1561077_	null	null	118444
RPS29	RPS29	ribosomal protein S29	118078
STAR	STAR	steroidogenic acute regulator	117285
RPL9	RPL9	ribosomal protein L9	116985
PGAM1	PGAM1	phosphoglycerate mutase 1 (brain)	116824
EEF1A1 /// RGD156634	null	null	116224
PPIA	PPIA	peptidylprolyl isomerase A (cyclophilin A)	114712
CYP1B1	CYP1B1	cytochrome P450, family 1, subfamily B, polypeptide 1	114436
RPS8	RPS8	ribosomal protein S8	113857
RPLP1	RPLP1	ribosomal protein, large, P1	113591
RPS6	RPS6	ribosomal protein S6	111533
UBB	UBB	ubiquitin B	110901
HSPE1	HSPE1	heat shock 10kDa protein 1 (chaperonin 10)	110414
RPL7A_PREDICTED	null	null	108298
RPS3A	RPS3A	ribosomal protein S3A	108034
TUBA1 /// TUBA6 ///	null	null	107172
FDXR	FDXR	ferredoxin reductase	107109
RPL27A_PREDICTED	null	null	107062
SPP1	SPP1	secreted phosphoprotein 1 (osteopontin, bone sialoprotein I, early T-lymphocyte activation 1)	105875
TPT1	TPT1	tumor protein, translationally-controlled 1	105451
HSPA8	HSPA8	heat shock 70kDa protein 8	105309
ALDOA	ALDOA	aldolase A, fructose-bisphosphate	104797
RPL10	RPL10	ribosomal protein L10	102492
RPL19	RPL19	ribosomal protein L19	101801
RPS17	RPS17	ribosomal protein S17	99033.7
RPL6	RPL6	ribosomal protein L6	95691.4
MORF4L2	MORF4L2	mortality factor 4 like 2	94959.2
CD9	CD9	CD9 molecule	94790.4
RPL23	RPL23	ribosomal protein L23	94704.4
RGD1561181_PREDICTED	null	null	93593.4
MGST1	MGST1	microsomal glutathione S-transferase 1	93486.6
RPS14	RPS14	ribosomal protein S14	93482.4
RPS27A	RPS27A	ribosomal protein S27a	92792.1
RPS18	RPS18	ribosomal protein S18	91221.1
PEBP1	PEBP1	phosphatidylethanolamine binding protein 1	91129
OAZ1	OAZ1	ornithine decarboxylase antizyme 1	91023.8
RPL5	RPL5	ribosomal protein L5	90953.9
RPL41	RPL41	ribosomal protein L41	90001.6
GAPDH /// RGD1564688	null	null	89489.2
PNMT	PNMT	phenylethanolamine N-methyltransferase	88986.5
MGC105647	null	null	88688.4
MGC72957	null	null	87433.5
CD81	CD81	CD81 molecule	87393.6
PRDX2	PRDX2	peroxiredoxin 2	86320.9
RPL30	RPL30	ribosomal protein L30	85413.3
RPS4X	RPS4X	ribosomal protein S4, X-linked	85171.4
RPS2	RPS2	ribosomal protein S2	84159.2
CALM2	CALM2	calmodulin 2 (phosphorylase kinase, delta)	83891.3
ITM2B	ITM2B	integral membrane protein 2B	83733.4
RPS12	RPS12	ribosomal protein S12	83409.4
RPL27	RPL27	ribosomal protein L27	83343.3
RPS15A	RPS15A	ribosomal protein S15a	83028.8
GPX1	GPX1	glutathione peroxidase 1	82951.9
SCG2	SCG2	secretogranin II (chromogranin C)	82866.2
RPS16	RPS16	ribosomal protein S16	82474.6
RPS19	RPS19	ribosomal protein S19	82374.9
F11R	F11R	F11 receptor	82181.5
TMSB4X	TMSB4X	thymosin, beta 4, X-linked	81974.6
DCN	DCN	decorin	80072.8
MRFAP1	MRFAP1	Mof4 family associated protein 1	79147.9
RPL13A	RPL13A	ribosomal protein L13a	78429.9
PABPC1	PABPC1	poly(A) binding protein, cytoplasmic 1	78344.2
FAU /// LOC499305	null	null	78281.5
SOD1	SOD1	superoxide dismutase 1, soluble (amyotrophic lateral sclerosis 1 (adult))	78222.4
RPS26	RPS26	ribosomal protein S26	77730.3
B2M	B2M	beta-2-microglobulin	77254.1
RPL35	RPL35	ribosomal protein L35	76677.8
TXNIP	TXNIP	thioredoxin interacting protein	76674.5
RPL34_PREDICTED	null	null	76377
GAPDH	GAPDH	glyceraldehyde-3-phosphate dehydrogenase	76359.3
TMEM176B	TMEM176B	transmembrane protein 176B	75892.8
BTG1	BTG1	B-cell translocation gene 1, anti-proliferative	75413.1
RPL11	RPL11	ribosomal protein L11	75376.3
TXN1	null	null	74889.9
TSPO	TSPO	translocator protein (18kDa)	74817.4
REEP5_PREDICTED	null	null	74744.4
CHCHD2	CHCHD2	coiled-coil-helix-coiled-coil-helix domain containing 2	74499.5
COX4I1	COX4I1	cytochrome c oxidase subunit IV isoform 1	73800.6
RGD1561636_PREDICTED	null	null	73645.1
RPL4	RPL4	ribosomal protein L4	73441
RPS3	RPS3	ribosomal protein S3	73429.3
RPLP2 /// RGD1566221	null	null	73064.4
RPS21	RPS21	ribosomal protein S21	72247.3
CYB561_PREDICTED	null	null	72210.8
RPL17	RPL17	ribosomal protein L17	72162.1
RPL35A	RPL35A	ribosomal protein L35a	72067.1
PHYH	PHYH	phytanoyl-CoA 2-hydroxylase	71928.2
RPL37	RPL37	ribosomal protein L37	70549.1
HSP90AB1	HSP90AB1	heat shock protein 90kDa alpha (cytosolic), class B member 1	70411.3
HMGN1	HMGN1	high-mobility group nucleosome binding domain 1	69795.1
HMGN2	HMGN2	high-mobility group nucleosomal binding domain 2	69410.8
RPL18	RPL18	ribosomal protein L18	69409.5
ATP5G3	ATP5G3	ATP synthase, H+ transporting, mitochondrial F0 complex, subunit C3 (subunit 9)	69355.6
RPL22	RPL22	ribosomal protein L22	69255.9
ATP5F1	ATP5F1	ATP synthase, H+ transporting, mitochondrial F0 complex, subunit B1	69172.8
BST2	BST2	bone marrow stromal cell antigen 2	69020.5
RPL8	RPL8	ribosomal protein L8	69010.3
WBP5_PREDICTED	null	null	68893.8
RGD1562323_PREDICTED	null	null	68872.7
COX6C	COX6C	cytochrome c oxidase subunit VIc	68753.6
FTL1	null	null	68738.1
IDH1	IDH1	isocitrate dehydrogenase 1 (NADP+), soluble	68605.9
RPS11	RPS11	ribosomal protein S11	68159.8
ACSL4	ACSL4	acyl-CoA synthetase long-chain family member 4	67901.4
HBA-A1 /// LOC360504	null	null	67658.5
ANXA5	ANXA5	annexin A5	67532.8
RGD1309562_PREDICTED	null	null	66925.6
SDCBP	SDCBP	syndecan binding protein (syntenin)	66865
SUI1-RS1_PREDICTED	null	null	66303.4
RGD1566401_PREDICTED	null	null	65566.6
RPS9	RPS9	ribosomal protein S9	65469
HAO2	HAO2	hydroxyacid oxidase 2 (long chain)	65399.4
MAGED2	MAGED2	melanoma antigen family D, 2	65386.9
SDHA	SDHA	succinate dehydrogenase complex, subunit A, flavoprotein (Fp)	64992.6
SAT_MAPPED	null	null	64611.6
COX8A	COX8A	cytochrome c oxidase subunit 8A (ubiquitous)	64323.3
CBR1	CBR1	carbonyl reductase 1	64087.8
CNBP	CNBP	CCHC-type zinc finger, nucleic acid binding protein	63834.9
FDX1	FDX1	ferredoxin 1	63800.2
TRIM35	TRIM35	tripartite motif-containing 35	63494.6
DDX5	DDX5	DEAD (Asp-Glu-Ala-Asp) box polypeptide 5	63424.5
AKR1A1	AKR1A1	aldo-keto reductase family 1, member A1 (aldehyde reductase)	63313.9
LYZ	LYZ	lysozyme (renal amyloidosis)	63270.4
SKP1A	SKP1A	S-phase kinase-associated protein 1A (p19A)	63262.1
GRN	GRN	granulin	63210.4
ARBP	null	null	63203.1
P22K15	null	null	62958.2
ANDPRO	null	null	62943.5
PRLPH	null	null	62942.6
RGD1566269_PREDICTED	null	null	62941.8
SOX9	SOX9	SRY (sex determining region Y)-box 9 (campomelic dysplasia, autosomal sex-reversal)	62941.3
RGD1309564	null	null	62940.8
RGD1559782_PREDICTED	null	null	62940.3
PAQR5	PAQR5	progestin and adipoQ receptor family member V	62940.1
ADH7	ADH7	alcohol dehydrogenase 7 (class IV), mu or sigma polypeptide	62939.8
TAS2R105	null	null	62939.7
PDHA2	PDHA2	pyruvate dehydrogenase (lipoamide) alpha 2	62939.6
CYP3A11	null	null	62939.4
BGLAP2	null	null	62939.3
ST8SIA2	ST8SIA2	ST8 alpha-N-acetyl-neuraminide alpha-2,8-sialyltransferase 2	62938.8
MYOZ2_PREDICTED	null	null	62938.5
RGD1559600_PREDICTED	null	null	62938.2
S100VP	null	null	62938.1
CHRNB3	CHRNB3	cholinergic receptor, nicotinic, beta 3	62937.8
RGD1565216_PREDICTED	null	null	62937.3
TWIST2	TWIST2	twist homolog 2 (Drosophila)	62937.3
RGD1565958_PREDICTED	null	null	62937
RGD1562234_PREDICTED	null	null	62936.6
LOC308394	null	null	62936.4
LOC353306	null	null	62935.8
MOV10L1_PREDICTED	null	null	62935
CYCT	null	null	62933.7
RGD1561115_PREDICTED	null	null	62933.2
RGD1307595_PREDICTED	null	null	62933.1
RGD1306704_PREDICTED	null	null	62933
LOC297568 /// MUG1	null	null	62932.7
CLECSF1_PREDICTED	null	null	62932.2
CRYGB_MAPPED	null	null	62932.2
FLNC	FLNC	filamin C, gamma (actin binding protein 280)	62932.2
GCG	GCG	glucagon	62932.2
CTSR	null	null	62931.9
UTP11L	UTP11L	UTP11-like, U3 small nucleolar ribonucleoprotein, (yeast)	62931.8
WNT3A_PREDICTED	null	null	62931.4
EXOSC6_PREDICTED	null	null	62931.3
RGD1307805_PREDICTED	null	null	62931
GAB1_PREDICTED	null	null	62930.9
GYS2	GYS2	glycogen synthase 2 (liver)	62930.8
EFNA5	EFNA5	ephrin-A5	62930.4
RGD1311870_PREDICTED	null	null	62929.7
TON	null	null	62929.2
MIP	MIP	major intrinsic protein of lens fiber	62929.2
CD79B	CD79B	CD79b molecule, immunoglobulin-associated beta	62929.1
POU3F2	POU3F2	POU domain, class 3, transcription factor 2	62928.8
KLRE1	null	null	62928.7
SYNGAP1	SYNGAP1	synaptic Ras GTPase activating protein 1 homolog (rat)	62928.6
CAPN6	CAPN6	calpain 6	62928.5
LOC286889	null	null	62928
CRP	CRP	C-reactive protein, pentraxin-related	62927.3
PRND	PRND	prion protein 2 (dublet)	62927.1
SHH	SHH	sonic hedgehog homolog (Drosophila)	62926.5
TINAG	TINAG	tubulointerstitial nephritis antigen	62926.4
PYY_MAPPED	null	null	62926.4
CAPN3	CAPN3	calpain 3, (p94)	62926.2
CRISP2	CRISP2	cysteine-rich secretory protein 2	62925.8
PSBPC2	null	null	62925.6
TEKT3	TEKT3	tektin 3	62925.1
FOXD3	FOXD3	forkhead box D3	62925
SGOL2_PREDICTED	null	null	62924.9
RGD1565072_PREDICTED	null	null	62924.2
HIST1H2BP_PREDICTED	null	null	62923.7
RGD1566126_PREDICTED	null	null	62923.5
RGD1564599_PREDICTED	null	null	62923.3
C4BPA	C4BPA	complement component 4 binding protein, alpha	62922.9
CBR3_PREDICTED	null	null	62922.8
RGD1561330_PREDICTED	null	null	62922.6
TNP2	TNP2	transition protein 2 (during histone to protamine replacement)	62922.5
ASGR1	ASGR1	asialoglycoprotein receptor 1	62921.9
HBZ	HBZ	hemoglobin, zeta	62921.7
MYOD1	MYOD1	myogenic differentiation 1	62921.6
ACVR1C	ACVR1C	activin A receptor, type IC	62921.2
TBX15_PREDICTED	null	null	62920.5
CDKN3	CDKN3	cyclin-dependent kinase inhibitor 3 (CDK2-associated dual specificity phosphatase)	62920.5
BHLHB8	BHLHB8	basic helix-loop-helix domain containing, class B, 8	62920.2
RGD1307081	null	null	62920
LTB4R2	LTB4R2	leukotriene B4 receptor 2	62919.9
ERABP	null	null	62919.6
A1BG	A1BG	alpha-1-B glycoprotein	62919.3
EAR11	null	null	62919.2
TJP3_PREDICTED	null	null	62919.1
LOC286992	null	null	62918.9
SLC2A2	SLC2A2	solute carrier family 2 (facilitated glucose transporter), member 2	62918.8
RGD1310384_PREDICTED	null	null	62918.7
MCPT8 /// MCPT10 ///	null	null	62918.7
RRAD	RRAD	Ras-related associated with diabetes	62918.4
LOC286982	null	null	62918.3
HRH2	HRH2	histamine receptor H2	62918.3
ZNF382	ZNF382	zinc finger protein 382	62917.9
RGD1311815	null	null	62917.7
TRAF2_PREDICTED	null	null	62917.7
GABRA3	GABRA3	gamma-aminobutyric acid (GABA) A receptor, alpha 3	62917.7
LOC497995	null	null	62917.6
RPTN_PREDICTED	null	null	62917.5
LGALS7	LGALS7	lectin, galactoside-binding, soluble, 7 (galectin 7)	62917.5
DMGDH	DMGDH	dimethylglycine dehydrogenase	62917.4
UTS2R	UTS2R	urotensin 2 receptor	62917.2
LOC306962 /// HIST1H	null	null	62917.1
FBN2	FBN2	fibrillin 2 (congenital contractural arachnodactyly)	62916.9
ZFP37	ZFP37	zinc finger protein 37 homolog (mouse)	62916.7
RGD1566367_PREDICTED	null	null	62916.3
PRSS2	PRSS2	protease, serine, 2 (trypsin 2)	62916.2
VTCN1	VTCN1	V-set domain containing T cell activation inhibitor 1	62915.9
RGD1560457_PREDICTED	null	null	62915.7
LOC301334	null	null	62915.7
TRIM63	TRIM63	tripartite motif-containing 63	62915.7
KLK8	KLK8	kallikrein 8 (neuropsin/ovasin)	62915.4
RGD1311640_PREDICTED	null	null	62915.3
MUC10	null	null	62915.3
KLRH1	null	null	62915
LOC171161	null	null	62914.7
RGD1560483_PREDICTED	null	null	62914.5
LOC641523	null	null	62914.4
SLC6A1	SLC6A1	solute carrier family 6 (neurotransmitter transporter, GABA), member 1	62914.2
RGD1561109_PREDICTED	null	null	62914
MCPT10	null	null	62913.4
KCNJ9	KCNJ9	potassium inwardly-rectifying channel, subfamily J, member 9	62913.4
SI	SI	sucrase-isomaltase (alpha-glucosidase)	62913
CLDN16	CLDN16	claudin 16	62912.8
OTX2	OTX2	orthodenticle homolog 2 (Drosophila)	62912.4
RGD1311993_PREDICTED	null	null	62911.8
LOC500292	null	null	62911.4
HIF3A	HIF3A	hypoxia inducible factor 3, alpha subunit	62911.3
OCM	OCM	oncomodulin	62911.2
S100A5_PREDICTED	null	null	62911
RGD1310270_PREDICTED	null	null	62910.8
VGLL1_PREDICTED	null	null	62910.7
MTTP	MTTP	microsomal triglyceride transfer protein	62910.6
LOC494538	null	null	62910.5
PGC	PGC	progastricsin (pepsinogen C)	62910.5
FGF20	FGF20	fibroblast growth factor 20	62910.1
CLCA6	null	null	62910
RGD1565217_PREDICTED	null	null	62909.5
RGD1561564_PREDICTED	null	null	62909.2
TPC1808	null	null	62908.8
SLC39A11	SLC39A11	solute carrier family 39 (metal ion transporter), member 11	62908.5
RHAG	RHAG	Rh-associated glycoprotein	62908.4
PLPI	null	null	62908.4
SLC16A8	SLC16A8	solute carrier family 16, member 8 (monocarboxylic acid transporter 3)	62908.1
GABRB2	GABRB2	gamma-aminobutyric acid (GABA) A receptor, beta 2	62907.3
CYP2B15	null	null	62907
RGD1563136_PREDICTED	null	null	62906.9
CST9_PREDICTED	null	null	62906.9
DHRS7 /// LOC500672	null	null	62906.8
RGD1564195_PREDICTED	null	null	62906.8
RGD1559471_PREDICTED	null	null	62906.7
RGD1305697_PREDICTED	null	null	62906.1
RGD1563892_PREDICTED	null	null	62905.9
AMY1 /// AMY2 /// LO	null	null	62905.7
TEKT2	TEKT2	tektin 2 (testicular)	62905.7
IL10	IL10	interleukin 10	62905.5
RGD1564774_PREDICTED	null	null	62905.4
EPS8L3_PREDICTED	null	null	62904.8
OXCT2A	null	null	62904.7
CAV3	CAV3	caveolin 3	62904.6
SLURP1_PREDICTED	null	null	62904.6
PRLPL	null	null	62904.4
ERBB2	ERBB2	v-erb-b2 erythroblastic leukemia viral oncogene homolog 2, neuro/glioblastoma derived oncogene homolog (avian)	62904.2
CAMP	CAMP	cathelicidin antimicrobial peptide	62904
OTC	OTC	ornithine carbamoyltransferase	62904
KLRA5 /// LY49S7 ///	null	null	62903.9
RASL10B_PREDICTED	null	null	62903.9
CTSQL2 /// RGD155958	null	null	62903.7
RGD1562755_PREDICTED	null	null	62903.6
SPO11_PREDICTED	null	null	62903.6
LOC288748 /// LOC367	null	null	62903.6
CACNA1F /// LOC49784	null	null	62903.5
PITX3	PITX3	paired-like homeodomain transcription factor 3	62903.5
PCTK3	PCTK3	PCTAIRE protein kinase 3	62903.4
PRRXL1	PRRXL1	paired related homeobox-like 1	62903.3
RGD1307315	null	null	62903.2
UPB1	UPB1	ureidopropionase, beta	62903.2
ACCN3	ACCN3	amiloride-sensitive cation channel 3	62902.9
RGD1562798_PREDICTED	null	null	62902.9
SCGB3A1	SCGB3A1	secretoglobin, family 3A, member 1	62902.5
RGD1310951_PREDICTED	null	null	62902.2
CRYBB1	CRYBB1	crystallin, beta B1	62901.9
RGD1560598_PREDICTED	null	null	62901.4
OXTR	OXTR	oxytocin receptor	62901.3
PADI4	PADI4	peptidyl arginine deiminase, type IV	62901.1
RGD1305347_PREDICTED	null	null	62901
REG3A	REG3A	regenerating islet-derived 3 alpha	62900.9
SOX6	SOX6	SRY (sex determining region Y)-box 6	62900.6
CFHR1	CFHR1	complement factor H-related 1	62900.3
RGD1563579_PREDICTED	null	null	62899.9
EXPI	null	null	62899.8
PROC	PROC	protein C (inactivator of coagulation factors Va and VIIIa)	62899.7
BARX1_PREDICTED	null	null	62899.1
GAST	GAST	gastrin	62899
IMPG1	IMPG1	interphotoreceptor matrix proteoglycan 1	62898.9
SLC22A4	SLC22A4	solute carrier family 22 (organic cation transporter), member 4	62898.9
SLC19A1	SLC19A1	solute carrier family 19 (folate transporter), member 1	62898.5
RGD1566336_PREDICTED	null	null	62898.3
SLC28A3	SLC28A3	solute carrier family 28 (sodium-coupled nucleoside transporter), member 3	62898.3
CYP2C37 /// CYP2C6 /	null	null	62898
CENPE_PREDICTED	null	null	62897.9
HOXB13_PREDICTED	null	null	62897.9
SLC17A2_PREDICTED	null	null	62897.8
NUDT8_PREDICTED	null	null	62897.8
KLHL18_PREDICTED	null	null	62897.8
LOC259244 /// LOC259	null	null	62897.7
USH2A	USH2A	Usher syndrome 2A (autosomal recessive, mild)	62897.6
ANDPRO /// P22K15 //	null	null	62897.3
LOC259245 /// MUP5	null	null	62897.3
IRX1_PREDICTED	null	null	62897.2
RGD1565884_PREDICTED	null	null	62897.1
CYP2A2	null	null	62897.1
ZP3	ZP3	zona pellucida glycoprotein 3 (sperm receptor)	62897
AKR1C6	null	null	62896.6
SFRS7	SFRS7	splicing factor, arginine/serine-rich 7, 35kDa	62896.4
TAT	TAT	tyrosine aminotransferase	62896.3
CNTN5	CNTN5	contactin 5	62896.3
IFNB1	IFNB1	interferon, beta 1, fibroblast	62896
CRX	CRX	cone-rod homeobox	62895.8
HBE2_PREDICTED	null	null	62895.8
CCR6	CCR6	chemokine (C-C motif) receptor 6	62895.4
RGD1359202	null	null	62895.3
RBP2	RBP2	retinol binding protein 2, cellular	62895.3
CPXM2_PREDICTED	null	null	62895.1
SUGT1	SUGT1	SGT1, suppressor of G2 allele of SKP1 (S. cerevisiae)	62895
P2RX2	P2RX2	purinergic receptor P2X, ligand-gated ion channel, 2	62894
LOC498236	null	null	62893.5
LOC500800	null	null	62893.5
RGD1564984_PREDICTED	null	null	62893.4
TROAP_PREDICTED	null	null	62893.2
SULT1D1	null	null	62893.1
ELA1	ELA1	elastase 1, pancreatic	62893
NR5A2	NR5A2	nuclear receptor subfamily 5, group A, member 2	62893
GFI1	GFI1	growth factor independent 1	62892.9
RGD1562499_PREDICTED	null	null	62892.8
CYCT /// PDE11A	null	null	62892.8
CDH20	CDH20	cadherin 20, type 2	62892.3
ACOT12	ACOT12	acyl-CoA thioesterase 12	62892.1
RGD1565709_PREDICTED	null	null	62892.1
CAPZA3	CAPZA3	capping protein (actin filament) muscle Z-line, alpha 3	62892
UGT2B3	null	null	62891.5
CYP17A1	CYP17A1	cytochrome P450, family 17, subfamily A, polypeptide 1	62891.5
RDH12_PREDICTED	null	null	62891.4
RAB40C	RAB40C	RAB40C, member RAS oncogene family	62891.2
MCPT8	null	null	62890.7
RGD1307829_PREDICTED	null	null	62890.7
RGR_PREDICTED	null	null	62890.6
OPRD1	OPRD1	opioid receptor, delta 1	62890.4
MOS	MOS	v-mos Moloney murine sarcoma viral oncogene homolog	62890.3
WNT11	WNT11	wingless-type MMTV integration site family, member 11	62889.9
MUP5	null	null	62889.8
AFP	AFP	alpha-fetoprotein	62889.4
RGD1564322_PREDICTED	null	null	62889.3
HRH4	HRH4	histamine receptor H4	62889.1
IL1RN	IL1RN	interleukin 1 receptor antagonist	62888.9
HBG1	HBG1	hemoglobin, gamma A	62888.8
RGD1561646_PREDICTED	null	null	62888.6
OBP2B	OBP2B	odorant binding protein 2B	62888.6
WFDC3_PREDICTED	null	null	62888.5
RGD1307366_PREDICTED	null	null	62888.3
RGD1310594_PREDICTED	null	null	62887.1
ADRA1A	ADRA1A	adrenergic, alpha-1A-, receptor	62887
HLALS_MAPPED	null	null	62887
RGD1565479_PREDICTED	null	null	62886.9
DEFA7	DEFA7	defensin, alpha 7	62886.9
TYR_MAPPED	null	null	62886.9
CRYGN_PREDICTED	null	null	62886.8
ATP6V1B1_PREDICTED	null	null	62886.5
RGD1563244_PREDICTED	null	null	62886.5
RGD1559801_PREDICTED	null	null	62886.5
RGD1563542_PREDICTED	null	null	62886.2
SPIN2B	null	null	62886.2
TNN_PREDICTED	null	null	62885.8
ASB12	ASB12	ankyrin repeat and SOCS box-containing 12	62885.7
ATP1A4	ATP1A4	ATPase, Na+/K+ transporting, alpha 4 polypeptide	62885.5
CYP19A1	CYP19A1	cytochrome P450, family 19, subfamily A, polypeptide 1	62885.4
RGD1563458_PREDICTED	null	null	62885.2
LOC292872	null	null	62885.2
C4BPB	C4BPB	complement component 4 binding protein, beta	62884.9
MAK	MAK	male germ cell-associated kinase	62884.8
ESR2	ESR2	estrogen receptor 2 (ER beta)	62884.3
NRK_PREDICTED	null	null	62884.2
RGD1562567_PREDICTED	null	null	62884.2
NPY2R	NPY2R	neuropeptide Y receptor Y2	62884.2
RGD1561717_PREDICTED	null	null	62884.2
KLKB1	KLKB1	kallikrein B, plasma (Fletcher factor) 1	62884
RGD1559980_PREDICTED	null	null	62883.9
MLANA_PREDICTED	null	null	62883.9
LOC306929	null	null	62883.5
LOC474169	null	null	62883.4
VAX1	VAX1	ventral anterior homeobox 1	62882.9
PPP1R9A	PPP1R9A	protein phosphatase 1, regulatory (inhibitor) subunit 9A	62882.3
TSSK2	TSSK2	testis-specific serine kinase 2	62881.8
ODZ3_PREDICTED	null	null	62881.4
RGD1564073_PREDICTED	null	null	62880.8
TRPV4 /// TRPV1	null	null	62880.8
IPF1	IPF1	insulin promoter factor 1, homeodomain transcription factor	62880.7
PROK2	PROK2	prokineticin 2	62880.7
DCM5	null	null	62880.7
RGD1309007_PREDICTED	null	null	62880.5
SCN11A	SCN11A	sodium channel, voltage-gated, type XI, alpha	62880.3
AKAP4	AKAP4	A kinase (PRKA) anchor protein 4	62880.3
FABP2	FABP2	fatty acid binding protein 2, intestinal	62879.8
TXLNB_PREDICTED	null	null	62879.8
MSMB	MSMB	microseminoprotein, beta-	62879.8
TMED6_PREDICTED	null	null	62879.6
LOC498793	null	null	62879.5
ACACB	ACACB	acetyl-Coenzyme A carboxylase beta	62879.5
PSD	PSD	pleckstrin and Sec7 domain containing	62879
PLEK2_PREDICTED	null	null	62878.8
LOC501214	null	null	62878.8
TRPM8	TRPM8	transient receptor potential cation channel, subfamily M, member 8	62878.8
ADH6	ADH6	alcohol dehydrogenase 6 (class V)	62878.7
PRP15	null	null	62878.6
RGD1310935_PREDICTED	null	null	62878.3
IL11	IL11	interleukin 11	62878
BTG4	BTG4	B-cell translocation gene 4	62878
GZMM	GZMM	granzyme M (lymphocyte met-ase 1)	62877.9
RGD1307150_PREDICTED	null	null	62877.7
RGD1560166_PREDICTED	null	null	62877.7
IRF2_PREDICTED	null	null	62877.5
ALPI2	null	null	62877.3
RGD1565381_PREDICTED	null	null	62876.5
RGD1306507_PREDICTED	null	null	62876.5
IMPG2	IMPG2	interphotoreceptor matrix proteoglycan 2	62876.4
RGD1562180_PREDICTED	null	null	62876.4
TNP1	TNP1	transition protein 1 (during histone to protamine replacement)	62876.4
RGD1562174_PREDICTED	null	null	62876.3
RSHL2_PREDICTED	null	null	62876.2
ANTXR1	ANTXR1	anthrax toxin receptor 1	62876.2
CGM3	null	null	62876.1
BMPER_PREDICTED	null	null	62875.9
OIT1_PREDICTED	null	null	62875.7
EPHA8	EPHA8	EPH receptor A8	62875.6
RGD1565145_PREDICTED	null	null	62875.5
TNFSF11	TNFSF11	tumor necrosis factor (ligand) superfamily, member 11	62875.3
RGD1559792_PREDICTED	null	null	62875.2
PLLP	PLLP	plasma membrane proteolipid (plasmolipin)	62875
ARRB1	ARRB1	arrestin, beta 1	62874.8
RGD1559690_PREDICTED	null	null	62874.7
RGD1564851_PREDICTED	null	null	62874.7
KCNAB2	KCNAB2	potassium voltage-gated channel, shaker-related subfamily, beta member 2	62874.7
UGT2B@	UGT2B@	UDP glucuronosyltransferase 2 family, polypeptide B cluster	62874.6
RGD1562159_PREDICTED	null	null	62874.1
RGD1562091_PREDICTED	null	null	62874
TPBPA	null	null	62872.2
RGD1564719_PREDICTED	null	null	62871.9
TPSAB1	TPSAB1	tryptase alpha/beta 1	62871.9
CACNG2	CACNG2	calcium channel, voltage-dependent, gamma subunit 2	62871.8
MMP9	MMP9	matrix metallopeptidase 9 (gelatinase B, 92kDa gelatinase, 92kDa type IV collagenase)	62871.7
GLYAT	GLYAT	glycine-N-acyltransferase	62871.5
RGD1562107_PREDICTED	null	null	62871.5
UNC13D	UNC13D	unc-13 homolog D (C. elegans)	62871.2
RGD1306224_PREDICTED	null	null	62871.2
SPRR3_PREDICTED	null	null	62870.9
RGD1310819_PREDICTED	null	null	62870.9
KCNE2	KCNE2	potassium voltage-gated channel, Isk-related family, member 2	62870.8
ASZ1	ASZ1	ankyrin repeat, SAM and basic leucine zipper domain containing 1	62870.8
RGD1565866_PREDICTED	null	null	62870.8
ERAF_PREDICTED	null	null	62870.6
CRYGE	null	null	62870.5
RGD1564163_PREDICTED	null	null	62870.4
IL4	IL4	interleukin 4	62870.4
LYPD2_PREDICTED	null	null	62870.4
PRODH	PRODH	proline dehydrogenase (oxidase) 1	62870.2
SYCP2	SYCP2	synaptonemal complex protein 2	62870.1
PDE7B	PDE7B	phosphodiesterase 7B	62869.6
CHST3	CHST3	carbohydrate (chondroitin 6) sulfotransferase 3	62869.6
CALCB	CALCB	calcitonin-related polypeptide, beta	62869.6
RAB39_PREDICTED	null	null	62869.5
STC2	STC2	stanniocalcin 2	62869.5
MUC3A	MUC3A	mucin 3A, cell surface associated	62869.3
RGD1565728_PREDICTED	null	null	62869.1
RGD1564528_PREDICTED	null	null	62868.9
FAM29A_PREDICTED	null	null	62868.8
NAALADL1	NAALADL1	N-acetylated alpha-linked acidic dipeptidase-like 1	62868.7
SLC15A1	SLC15A1	solute carrier family 15 (oligopeptide transporter), member 1	62868.6
KLRC2	KLRC2	killer cell lectin-like receptor subfamily C, member 2	62868.5
PLCD4	PLCD4	phospholipase C, delta 4	62868.4
MMP10	MMP10	matrix metallopeptidase 10 (stromelysin 2)	62868
WNT8B_PREDICTED	null	null	62867.7
MYL2	MYL2	myosin, light chain 2, regulatory, cardiac, slow	62867.5
DOXL1	null	null	62867.5
ART5	ART5	ADP-ribosyltransferase 5	62867.4
BARD1	BARD1	BRCA1 associated RING domain 1	62867.3
RGD1564575_PREDICTED	null	null	62867.2
RGD1562844_PREDICTED	null	null	62867.2
SLC22A12	SLC22A12	solute carrier family 22 (organic anion/cation transporter), member 12	62867.2
FGF3	FGF3	fibroblast growth factor 3 (murine mammary tumor virus integration site (v-int-2) oncogene homolog)	62866.9
RGD1307537	null	null	62866.9
POMC	POMC	proopiomelanocortin (adrenocorticotropin/ beta-lipotropin/ alpha-melanocyte stimulating hormone/ beta-melanocyte stimulating hormone/ beta-endorphin)	62866.8
MRE11A	MRE11A	MRE11 meiotic recombination 11 homolog A (S. cerevisiae)	62866.6
CENTB1_PREDICTED	null	null	62866.4
EBF2_PREDICTED	null	null	62866.3
LY6C /// LOC300024 /	null	null	62866.2
CTSW	CTSW	cathepsin W (lymphopain)	62865.9
ART2B	null	null	62865.7
PHEX	PHEX	phosphate regulating endopeptidase homolog, X-linked (hypophosphatemia, vitamin D resistant rickets)	62865.5
RGD1559656_PREDICTED	null	null	62865.1
NPR3	NPR3	natriuretic peptide receptor C/guanylate cyclase C (atrionatriuretic peptide receptor C)	62864.9
HGFAC	HGFAC	HGF activator	62864.8
LY6B	null	null	62864.7
GJB1	GJB1	gap junction protein, beta 1, 32kDa (connexin 32, Charcot-Marie-Tooth neuropathy, X-linked)	62864.4
GPX6	GPX6	glutathione peroxidase 6 (olfactory)	62864.4
EHF_PREDICTED	null	null	62864.1
NRXN3 /// LOC497817	null	null	62864
PNOC	PNOC	prepronociceptin	62863.9
RGD1561535_PREDICTED	null	null	62863.8
FOLH1	FOLH1	folate hydrolase (prostate-specific membrane antigen) 1	62863.8
RGD1560727_PREDICTED	null	null	62863.7
POU1F1	POU1F1	POU domain, class 1, transcription factor 1 (Pit1, growth hormone factor 1)	62863.5
RGD1563846_PREDICTED	null	null	62863.3
CCDC67	CCDC67	coiled-coil domain containing 67	62863.3
PDGFRL	PDGFRL	platelet-derived growth factor receptor-like	62863.1
RGD1305208_PREDICTED	null	null	62863
NANOS3_PREDICTED	null	null	62863
HTR7	HTR7	5-hydroxytryptamine (serotonin) receptor 7 (adenylate cyclase-coupled)	62862.9
LOC361188	null	null	62862.7
EPO	EPO	erythropoietin	62862.6
CDH16	CDH16	cadherin 16, KSP-cadherin	62862.5
MTHFR_PREDICTED	null	null	62862.4
CST10_PREDICTED	null	null	62862.2
TNNT3	TNNT3	troponin T type 3 (skeletal, fast)	62862.2
TPO	TPO	thyroid peroxidase	62862.1
OAS1B	null	null	62862
TRHR	TRHR	thyrotropin-releasing hormone receptor	62861.5
MAST1	MAST1	microtubule associated serine/threonine kinase 1	62861.5
AVPR1B	AVPR1B	arginine vasopressin receptor 1B	62861.5
CD3D	CD3D	CD3d molecule, delta (CD3-TCR complex)	62861.2
PCYT1B	PCYT1B	phosphate cytidylyltransferase 1, choline, beta	62861.1
LOC497722	null	null	62860.7
TSGA10IP	TSGA10IP	testis specific, 10 interacting protein	62860.2
RGD1308124_PREDICTED	null	null	62859.7
SLC22A6	SLC22A6	solute carrier family 22 (organic anion transporter), member 6	62859.1
TNNT1	TNNT1	troponin T type 1 (skeletal, slow)	62858.9
PDE6B_PREDICTED	null	null	62858.7
EDG8	EDG8	endothelial differentiation, sphingolipid G-protein-coupled receptor, 8	62858.6
SLC12A8	SLC12A8	solute carrier family 12 (potassium/chloride transporters), member 8	62858.4
ABO /// RGD1563379_P	null	null	62858.4
SERPINA7	SERPINA7	serpin peptidase inhibitor, clade A (alpha-1 antiproteinase, antitrypsin), member 7	62858.3
SULT2A1	SULT2A1	sulfotransferase family, cytosolic, 2A, dehydroepiandrosterone (DHEA)-preferring, member 1	62857.7
RGD1306271_PREDICTED	null	null	62857.3
SVAL2	null	null	62857.2
TEAD1	TEAD1	TEA domain family member 1 (SV40 transcriptional enhancer factor)	62856.9
RGD1562530_PREDICTED	null	null	62856.8
PDE1B	PDE1B	phosphodiesterase 1B, calmodulin-dependent	62856.3
CLDN6_PREDICTED	null	null	62856.2
RGD1561392_PREDICTED	null	null	62856.2
CRYBA1	CRYBA1	crystallin, beta A1	62856
ASAH2	ASAH2	N-acylsphingosine amidohydrolase (non-lysosomal ceramidase) 2	62856
RGD1561691_PREDICTED	null	null	62856
CDH10	CDH10	cadherin 10, type 2 (T2-cadherin)	62855.7
IGFBP1	IGFBP1	insulin-like growth factor binding protein 1	62855.7
MYH3	MYH3	myosin, heavy chain 3, skeletal muscle, embryonic	62855.5
SLC17A7	SLC17A7	solute carrier family 17 (sodium-dependent inorganic phosphate cotransporter), member 7	62854.9
HLF	HLF	hepatic leukemia factor	62854.8
POF1B_PREDICTED	null	null	62854.2
RGD1565343_PREDICTED	null	null	62853.9
CAR6	null	null	62853.8
RGD1311881	null	null	62853.4
KCNH8	KCNH8	potassium voltage-gated channel, subfamily H (eag-related), member 8	62853.2
SLC38A4	SLC38A4	solute carrier family 38, member 4	62853
AA926063	null	null	62853
SMOC2_PREDICTED	null	null	62852.8
CACNA1G	CACNA1G	calcium channel, voltage-dependent, alpha 1G subunit	62852.7
RGD1561869_PREDICTED	null	null	62852.6
CLEC4F	CLEC4F	C-type lectin domain family 4, member F	62852.6
HFE2	HFE2	hemochromatosis type 2 (juvenile)	62852.5
STAB2	STAB2	stabilin 2	62852.3
IAPP	IAPP	islet amyloid polypeptide	62852
TCFAP2A_PREDICTED	null	null	62851.9
RGD1309019_PREDICTED	null	null	62851.6
URKL1_PREDICTED	null	null	62851.5
PDZK1	PDZK1	PDZ domain containing 1	62851.3
WNT10A_PREDICTED	null	null	62851.1
KLF12_PREDICTED	null	null	62850.9
SEMA3A	SEMA3A	sema domain, immunoglobulin domain (Ig), short basic domain, secreted, (semaphorin) 3A	62850.8
RGD1564666_PREDICTED	null	null	62850.6
CDC14A_PREDICTED	null	null	62850.3
CHRNA10	CHRNA10	cholinergic receptor, nicotinic, alpha 10	62850.3
CYP11B3	null	null	62850.3
SCN2B	SCN2B	sodium channel, voltage-gated, type II, beta	62850.2
MBNL3_PREDICTED	null	null	62850.2
LOC246266	null	null	62849.6
LOC500675 /// RGD156	null	null	62849.2
MMP7	MMP7	matrix metallopeptidase 7 (matrilysin, uterine)	62849
CKAP2_PREDICTED	null	null	62848.9
RGD1565859_PREDICTED	null	null	62848.6
RGD1561992_PREDICTED	null	null	62848.4
RGD1561777_PREDICTED	null	null	62848.2
GNAT3	GNAT3	guanine nucleotide binding protein, alpha transducing 3	62847.9
PKP3_PREDICTED	null	null	62847.3
LOC502145	null	null	62847.3
GAS2L3_PREDICTED	null	null	62847
RGD1306866_PREDICTED	null	null	62846.7
RGD1566385_PREDICTED	null	null	62846.7
RGD1565646_PREDICTED	null	null	62846.7
RGD1566183_PREDICTED	null	null	62846.5
SLC34A2	SLC34A2	solute carrier family 34 (sodium phosphate), member 2	62845.9
RGD1308555	null	null	62845.7
FCER2A	null	null	62845.7
SMP2A	null	null	62845.6
MGC94915	null	null	62845.6
TCTEX1D1_PREDICTED	null	null	62845.4
LOC296935	null	null	62845.4
LOC362972	null	null	62845.3
DOC2G	null	null	62845
SPATA21	SPATA21	spermatogenesis associated 21	62844.6
CYP3A4	CYP3A4	cytochrome P450, family 3, subfamily A, polypeptide 4	62844.6
LOC362350	null	null	62844.5
SULT2B1_PREDICTED	null	null	62844.2
GDNF	GDNF	glial cell derived neurotrophic factor	62844
ZIC5_PREDICTED	null	null	62843.6
KCNE1	KCNE1	potassium voltage-gated channel, Isk-related family, member 1	62843.6
FGF5	FGF5	fibroblast growth factor 5	62843.5
XPNPEP2	XPNPEP2	X-prolyl aminopeptidase (aminopeptidase P) 2, membrane-bound	62843.5
RGD1564878_PREDICTED	null	null	62843.3
RDH7	null	null	62843.1
TRPV1	TRPV1	transient receptor potential cation channel, subfamily V, member 1	62843.1
GLRA2	GLRA2	glycine receptor, alpha 2	62842.7
DKK4_PREDICTED	null	null	62842.7
CLDN8	CLDN8	claudin 8	62842.6
CHRDL1	CHRDL1	chordin-like 1	62842.5
SLC6A11	SLC6A11	solute carrier family 6 (neurotransmitter transporter, GABA), member 11	62842.3
TREH	TREH	trehalase (brush-border membrane glycoprotein)	62841.9
LOC314323	null	null	62841.8
RHOH	RHOH	ras homolog gene family, member H	62841.2
RGD1306227	null	null	62841
GRP	GRP	gastrin-releasing peptide	62841
B3GAT2	B3GAT2	beta-1,3-glucuronyltransferase 2 (glucuronosyltransferase S)	62841
SLC21A13	null	null	62840.8
PI16_PREDICTED	null	null	62840.4
CACNA1S	CACNA1S	calcium channel, voltage-dependent, L type, alpha 1S subunit	62840
SNTG2_PREDICTED	null	null	62839.8
SLC13A1	SLC13A1	solute carrier family 13 (sodium/sulfate symporters), member 1	62839.8
ZNF383_PREDICTED	null	null	62839.8
RGD1565007_PREDICTED	null	null	62839.7
TRIM54	TRIM54	tripartite motif-containing 54	62839.6
RBM22	RBM22	RNA binding motif protein 22	62839.4
YC2	null	null	62839
V1RA12_PREDICTED	null	null	62838.7
KLF1_PREDICTED	null	null	62838.7
SIX3	SIX3	sine oculis homeobox homolog 3 (Drosophila)	62838.7
MC4R	MC4R	melanocortin 4 receptor	62838.5
CART1	CART1	cartilage paired-class homeoprotein 1	62838.5
FUT9	FUT9	fucosyltransferase 9 (alpha (1,3) fucosyltransferase)	62838.4
DDEF2_PREDICTED	null	null	62838
GUCA2B	GUCA2B	guanylate cyclase activator 2B (uroguanylin)	62838
BAAT	BAAT	bile acid Coenzyme A: amino acid N-acyltransferase (glycine N-choloyltransferase)	62837.9
NTF5	NTF5	neurotrophin 5 (neurotrophin 4/5)	62837.8
DEFA	null	null	62837.8
STFA3_PREDICTED	null	null	62837.5
COL5A3	COL5A3	collagen, type V, alpha 3	62837.5
SIM2_PREDICTED	null	null	62837.3
LAD1_PREDICTED	null	null	62837.3
KCNJ12	KCNJ12	potassium inwardly-rectifying channel, subfamily J, member 12	62837.2
RGD1565096_PREDICTED	null	null	62837.1
HOXC9_PREDICTED	null	null	62836.9
KLKS3	null	null	62836.9
PITX2	PITX2	paired-like homeodomain transcription factor 2	62836.9
FABP7	FABP7	fatty acid binding protein 7, brain	62836.7
RGD1564820_PREDICTED	null	null	62836.6
NPPB	NPPB	natriuretic peptide precursor B	62836.5
RGD1305422_PREDICTED	null	null	62836.1
NAPSA	NAPSA	napsin A aspartic peptidase	62836
RGD1560796_PREDICTED	null	null	62835.9
MUC5AC	MUC5AC	mucin 5AC, oligomeric mucus/gel-forming	62835.8
KLHL10	KLHL10	kelch-like 10 (Drosophila)	62835.6
RGD1309656_PREDICTED	null	null	62835.5
KISS1R	KISS1R	KISS1 receptor	62835.3
B4GALT5_PREDICTED	null	null	62835.1
SULT1C1	SULT1C1	sulfotransferase family, cytosolic, 1C, member 1	62834.8
PLA2G2A	PLA2G2A	phospholipase A2, group IIA (platelets, synovial fluid)	62834.5
LOC310013	null	null	62833.8
RGD1563762_PREDICTED	null	null	62833.4
DPEP2	DPEP2	dipeptidase 2	62832.9
PNCK	PNCK	pregnancy upregulated non-ubiquitously expressed CaM kinase	62832.8
DSCAML1_PREDICTED	null	null	62832.8
RGD1563927_PREDICTED	null	null	62832.7
ETSRP71_PREDICTED	null	null	62832.5
HCN4	HCN4	hyperpolarization activated cyclic nucleotide-gated potassium channel 4	62832.3
PANX3	PANX3	pannexin 3	62831.9
RGD1560020_PREDICTED	null	null	62831.8
EPB4.2_PREDICTED	null	null	62831.7
RGD1566296_PREDICTED	null	null	62831.6
KRT1-18	null	null	62831.6
LHX4_PREDICTED	null	null	62831.5
HINT1	HINT1	histidine triad nucleotide binding protein 1	62831.3
CTSJ	null	null	62831.2
RGD1308559_PREDICTED	null	null	62830.8
RGD1562419_PREDICTED	null	null	62830.8
RGD1564614_PREDICTED	null	null	62830.6
RGD1560100_PREDICTED	null	null	62830.5
RGD1563331_PREDICTED	null	null	62830.1
TNNI3K	TNNI3K	TNNI3 interacting kinase	62830.1
EYA2	EYA2	eyes absent homolog 2 (Drosophila)	62830
VNR1	null	null	62829.5
TRPC5	TRPC5	transient receptor potential cation channel, subfamily C, member 5	62829
LOC363675	null	null	62828.9
CACNG8	CACNG8	calcium channel, voltage-dependent, gamma subunit 8	62828.9
VCSA2	null	null	62828.7
LRRC10_PREDICTED	null	null	62828.6
RGD1307772	null	null	62828.5
CSRP3	CSRP3	cysteine and glycine-rich protein 3 (cardiac LIM protein)	62828.1
INHBC	INHBC	inhibin, beta C	62828
GLI1	GLI1	glioma-associated oncogene homolog 1 (zinc finger protein)	62827.8
RUTBC1_PREDICTED	null	null	62827.4
SLC24A1	SLC24A1	solute carrier family 24 (sodium/potassium/calcium exchanger), member 1	62827.4
PLG	PLG	plasminogen	62827.3
RPE65	RPE65	retinal pigment epithelium-specific protein 65kDa	62827.1
POLK	POLK	polymerase (DNA directed) kappa	62826.8
WNT7A	WNT7A	wingless-type MMTV integration site family, member 7A	62826.7
KCNJ10	KCNJ10	potassium inwardly-rectifying channel, subfamily J, member 10	62826.7
GPR44	GPR44	G protein-coupled receptor 44	62826.4
RGD1304840_PREDICTED	null	null	62826.4
CTSQ	null	null	62826.2
CCL28	CCL28	chemokine (C-C motif) ligand 28	62826.1
SERPINB7	SERPINB7	serpin peptidase inhibitor, clade B (ovalbumin), member 7	62825.7
RGD1564598_PREDICTED	null	null	62825.7
RGD1566250_PREDICTED	null	null	62825.6
CYP3A18	null	null	62825.6
CTLA4	CTLA4	cytotoxic T-lymphocyte-associated protein 4	62825.5
ARL10	ARL10	ADP-ribosylation factor-like 10	62825.4
CYP2D13	null	null	62825.3
RGD1562617_PREDICTED	null	null	62825.3
NCAM2	NCAM2	neural cell adhesion molecule 2	62825.2
NOXO1_PREDICTED	null	null	62824.8
MGC114427	null	null	62824.7
ANKRD2_PREDICTED	null	null	62824.7
NAV2	NAV2	neuron navigator 2	62824.7
KCNJ1	KCNJ1	potassium inwardly-rectifying channel, subfamily J, member 1	62824.4
SLC5A11	SLC5A11	solute carrier family 5 (sodium/glucose cotransporter), member 11	62823.7
AMELX	AMELX	amelogenin (amelogenesis imperfecta 1, X-linked)	62823.6
KLRC1	KLRC1	killer cell lectin-like receptor subfamily C, member 1	62822.8
SLC7A13	SLC7A13	solute carrier family 7, (cationic amino acid transporter, y+ system) member 13	62822.5
RGD1565197_PREDICTED	null	null	62822.3
GPR23_PREDICTED	null	null	62821.7
RGD1306626	null	null	62821.6
TXNL6_PREDICTED	null	null	62821.5
NTSR1_PREDICTED	null	null	62821.5
CDH1	CDH1	cadherin 1, type 1, E-cadherin (epithelial)	62821.2
RDH5_PREDICTED	null	null	62821.1
RGD1563351_PREDICTED	null	null	62820.2
PANX1	PANX1	pannexin 1	62819.6
PRLPC1	null	null	62819.2
PTPN22_PREDICTED	null	null	62818.9
SHC2_PREDICTED	null	null	62818.8
LECT2_PREDICTED	null	null	62818.8
GSTM4	GSTM4	glutathione S-transferase M4	62818.4
KA13	null	null	62818.3
FUT1	FUT1	fucosyltransferase 1 (galactoside 2-alpha-L-fucosyltransferase, H blood group)	62818.3
RGD1308385_PREDICTED	null	null	62818.3
DENND2D_PREDICTED	null	null	62818.3
OLR59	null	null	62818.2
PRRX2_PREDICTED	null	null	62818.2
EFHA1	EFHA1	EF-hand domain family, member A1	62818.1
LOC207121	null	null	62817.4
APOA4	APOA4	apolipoprotein A-IV	62817.2
WNT16	WNT16	wingless-type MMTV integration site family, member 16	62816.9
HSP90AA1	HSP90AA1	heat shock protein 90kDa alpha (cytosolic), class A member 1	62816.8
RGD1559977_PREDICTED	null	null	62816.6
KLK6	KLK6	kallikrein 6 (neurosin, zyme)	62816.5
GLDC_PREDICTED	null	null	62816.1
RGD1309766_PREDICTED	null	null	62815.4
DPYS	DPYS	dihydropyrimidinase	62815.2
RGD1561732_PREDICTED	null	null	62815.1
WIBG_PREDICTED	null	null	62814.8
LOC500901	null	null	62814.4
CYP3A1	null	null	62814.4
GRM5	GRM5	glutamate receptor, metabotropic 5	62814.1
SCN4A	SCN4A	sodium channel, voltage-gated, type IV, alpha	62813.8
BATF_PREDICTED	null	null	62813.6
FABP9	FABP9	fatty acid binding protein 9, testis	62813.4
FBXL7_PREDICTED	null	null	62812.8
TEAD3 /// TULP1_PRED	null	null	62812.7
CLDN7	CLDN7	claudin 7	62812.3
HBE1_PREDICTED	null	null	62812.2
IGF2	IGF2	insulin-like growth factor 2 (somatomedin A)	62812.1
BUB1B	BUB1B	BUB1 budding uninhibited by benzimidazoles 1 homolog beta (yeast)	62812
AMY1A	AMY1A	amylase, alpha 1A; salivary	62811.9
FSD2_PREDICTED	null	null	62811.8
ST6GAL2	ST6GAL2	ST6 beta-galactosamide alpha-2,6-sialyltranferase 2	62811.7
MGC95210	null	null	62811.4
FGF17	FGF17	fibroblast growth factor 17	62811.3
LOC292668	null	null	62811.2
LOC500227	null	null	62811.1
RGD1563866_PREDICTED	null	null	62810.9
LOC286985	null	null	62810.5
CR2_PREDICTED	null	null	62810.1
KIF5A	KIF5A	kinesin family member 5A	62810.1
FOXG1	null	null	62809.7
BMF	BMF	Bcl2 modifying factor	62809.5
RGD1562008_PREDICTED	null	null	62809.4
GUCY2E	GUCY2E	guanylate cyclase 2E	62809.4
FBP2	FBP2	fructose-1,6-bisphosphatase 2	62809.4
LAO1_PREDICTED	null	null	62809
LOC501038	null	null	62808.9
HES2	HES2	hairy and enhancer of split 2 (Drosophila)	62808.8
NPY5R	NPY5R	neuropeptide Y receptor Y5	62808.7
GABRA4	GABRA4	gamma-aminobutyric acid (GABA) A receptor, alpha 4	62808.4
GALR1	GALR1	galanin receptor 1	62807.7
RGD1563039_PREDICTED	null	null	62807.7
SLC38A3	SLC38A3	solute carrier family 38, member 3	62807.6
ATP1B4	ATP1B4	ATPase, (Na+)/K+ transporting, beta 4 polypeptide	62807.3
RGD1564177_PREDICTED	null	null	62807.2
RGD1560676_PREDICTED	null	null	62806.8
RGD1307603_PREDICTED	null	null	62806.8
HMGA2	HMGA2	high mobility group AT-hook 2	62806.5
PROKR2	PROKR2	prokineticin receptor 2	62806.5
DRD5	DRD5	dopamine receptor D5	62805.9
ORC1L	ORC1L	origin recognition complex, subunit 1-like (yeast)	62805.4
RGD1306235_PREDICTED	null	null	62805.2
LOC317379	null	null	62804.9
DEFB1	DEFB1	defensin, beta 1	62804.8
CD80	CD80	CD80 molecule	62804.8
KCNC1	KCNC1	potassium voltage-gated channel, Shaw-related subfamily, member 1	62804.7
KCNA6	KCNA6	potassium voltage-gated channel, shaker-related subfamily, member 6	62804.6
RGD1564159_PREDICTED	null	null	62804.4
FGF4	FGF4	fibroblast growth factor 4 (heparin secretory transforming protein 1, Kaposi sarcoma oncogene)	62804
PAMCI	PAMCI	peptidylglycine alpha-amidating monooxygenase COOH-terminal interactor	62803.9
FETUB	FETUB	fetuin B	62803.4
MYPN_PREDICTED	null	null	62803.4
SCN5A	SCN5A	sodium channel, voltage-gated, type V, alpha (long QT syndrome 3)	62803.2
RGD1562406_PREDICTED	null	null	62803
RGD1565926_PREDICTED	null	null	62802.6
MELL1_PREDICTED	null	null	62802.4
MYCS	null	null	62802.3
LOC500908	null	null	62802.3
RGD1561261_PREDICTED	null	null	62802.1
RGD1305087_PREDICTED	null	null	62802.1
DMD	DMD	dystrophin (muscular dystrophy, Duchenne and Becker types)	62801.6
RGD1306556_PREDICTED	null	null	62801.6
CASKIN1	CASKIN1	CASK interacting protein 1	62801.5
S100G	S100G	S100 calcium binding protein G	62801.1
APOA2	APOA2	apolipoprotein A-II	62801
RGD1310360	null	null	62800.9
PTHR2	PTHR2	parathyroid hormone receptor 2	62800.6
RGD1565677_PREDICTED	null	null	62800.6
TERT	TERT	telomerase reverse transcriptase	62800.5
RGD1561600_PREDICTED	null	null	62800.4
RGD1306601_PREDICTED	null	null	62800.3
RGD1562408_PREDICTED	null	null	62799.9
OTX1	OTX1	orthodenticle homolog 1 (Drosophila)	62799.4
RGD1307739	null	null	62799.1
RGD1310371	null	null	62798.8
RGD1561578_PREDICTED	null	null	62798.8
RGD1565715_PREDICTED	null	null	62798.7
TSPYL5_PREDICTED	null	null	62798.5
SULF1	SULF1	sulfatase 1	62798.4
NPHS1	NPHS1	nephrosis 1, congenital, Finnish type (nephrin)	62798.2
AGER	AGER	advanced glycosylation end product-specific receptor	62798
PIP	PIP	prolactin-induced protein	62797.3
REPIN1	REPIN1	replication initiator 1	62797.1
MID2_PREDICTED	null	null	62797.1
RGD1565959_PREDICTED	null	null	62797
CSF2	CSF2	colony stimulating factor 2 (granulocyte-macrophage)	62796.7
RGD1563263_PREDICTED	null	null	62796.7
SLC1A2	SLC1A2	solute carrier family 1 (glial high affinity glutamate transporter), member 2	62796.6
VEGFB	VEGFB	vascular endothelial growth factor B	62796.6
LOC498083	null	null	62796.3
RNF32	RNF32	ring finger protein 32	62796
RLN3	RLN3	relaxin 3	62795.7
LOC25087	null	null	62795.7
NEUROG2_PREDICTED	null	null	62795.5
CRH	CRH	corticotropin releasing hormone	62795.5
MYF6	MYF6	myogenic factor 6 (herculin)	62794.8
PRKD1	PRKD1	protein kinase D1	62794.7
RGD1563096_PREDICTED	null	null	62794.5
RGD1564182_PREDICTED	null	null	62794.4
FYB_PREDICTED	null	null	62794.3
RPS6KA2	RPS6KA2	ribosomal protein S6 kinase, 90kDa, polypeptide 2	62794.3
SERPINA6_MAPPED	null	null	62794.1
CDK6	CDK6	cyclin-dependent kinase 6	62793.7
CRB3	CRB3	crumbs homolog 3 (Drosophila)	62793.7
RGD1308049_PREDICTED	null	null	62793.6
RGD1566029_PREDICTED	null	null	62793.6
FREM2_PREDICTED	null	null	62793.3
PNLIPRP1	PNLIPRP1	pancreatic lipase-related protein 1	62793.1
GJB6	GJB6	gap junction protein, beta 6 (connexin 30)	62792.9
EFNA4_PREDICTED	null	null	62792.8
ABHD7_PREDICTED	null	null	62792.6
KEG1	null	null	62792.5
RGD1560210_PREDICTED	null	null	62792
CX36	CX36	-	62792
RGD1566083_PREDICTED	null	null	62791.7
KRT1-14	null	null	62791.6
EPM2A	EPM2A	epilepsy, progressive myoclonus type 2A, Lafora disease (laforin)	62791.5
ZFP483	null	null	62791.2
LOC501231	null	null	62790.6
LOC500590	null	null	62790.3
LRFN2	LRFN2	leucine rich repeat and fibronectin type III domain containing 2	62790.3
GNMT	GNMT	glycine N-methyltransferase	62790.2
GNAT2_PREDICTED	null	null	62790.1
LOC314996	null	null	62790
CACNG1	CACNG1	calcium channel, voltage-dependent, gamma subunit 1	62789.9
TMPRSS8	null	null	62789.9
MNS1	MNS1	meiosis-specific nuclear structural 1	62789.8
V1RB9	null	null	62789.8
PHYHIP	PHYHIP	phytanoyl-CoA 2-hydroxylase interacting protein	62789
AQP2	AQP2	aquaporin 2 (collecting duct)	62788.7
TORE	null	null	62788.6
RGD1562300_PREDICTED	null	null	62788.3
ZP1	ZP1	zona pellucida glycoprotein 1 (sperm receptor)	62788.2
ETV4_PREDICTED	null	null	62788.1
ALMS1_PREDICTED	null	null	62788
MFAP3L	MFAP3L	microfibrillar-associated protein 3-like	62787.9
SLC6A13	SLC6A13	solute carrier family 6 (neurotransmitter transporter, GABA), member 13	62787.7
RGD1562168_PREDICTED	null	null	62787.5
PIRB	null	null	62787.3
RWDD1	RWDD1	RWD domain containing 1	62786.6
TMEM10	TMEM10	transmembrane protein 10	62786.3
RGD1563692_PREDICTED	null	null	62786.2
UBQLN2_PREDICTED	null	null	62786.2
SCGB1D2	SCGB1D2	secretoglobin, family 1D, member 2	62786
CHRM1	CHRM1	cholinergic receptor, muscarinic 1	62786
CXCL5	CXCL5	chemokine (C-X-C motif) ligand 5	62786
RGD1310185_PREDICTED	null	null	62785.8
XCL1	XCL1	chemokine (C motif) ligand 1	62785.6
CHRNG	CHRNG	cholinergic receptor, nicotinic, gamma	62785.5
FTCD	FTCD	formiminotransferase cyclodeaminase	62785.4
MCPT2	null	null	62785.3
RGD1561517_PREDICTED	null	null	62784.9
TAF7L_PREDICTED	null	null	62784.6
RGD1311934_PREDICTED	null	null	62784.5
SGP158	null	null	62784.2
TCF2	TCF2	transcription factor 2, hepatic; LF-B3; variant hepatic nuclear factor	62783.7
ELMOD1_PREDICTED	null	null	62783.6
SLC9A9_PREDICTED	null	null	62783.4
CEP76	CEP76	centrosomal protein 76kDa	62783.3
RGD1561313_PREDICTED	null	null	62782.8
SULT1C2A	null	null	62782.4
NANOS2	NANOS2	nanos homolog 2 (Drosophila)	62782.4
SDS	SDS	serine dehydratase	62782.4
CCKAR	CCKAR	cholecystokinin A receptor	62782.4
RGD1560762_PREDICTED	null	null	62782.1
SNX5_PREDICTED	null	null	62782.1
APOC2_PREDICTED	null	null	62782
LOC286983 /// RGD156	null	null	62781.9
RGD1565240_PREDICTED	null	null	62781.7
DIRAS1_PREDICTED	null	null	62781.3
TRIM9	TRIM9	tripartite motif-containing 9	62781.2
HIST1H2BL	HIST1H2BL	histone cluster 1, H2bl	62780.9
CYP2B13	null	null	62780.9
COX6A2	COX6A2	cytochrome c oxidase subunit VIa polypeptide 2	62780.8
CTSM	null	null	62780.7
NFAM1_PREDICTED	null	null	62780.3
RGD1562038_PREDICTED	null	null	62780.3
KCNIP1	KCNIP1	Kv channel interacting protein 1	62780.2
LOC314251	null	null	62780.2
DCK	DCK	deoxycytidine kinase	62780.1
MOCS3_PREDICTED	null	null	62780
SLC26A3	SLC26A3	solute carrier family 26, member 3	62779.5
FGF15	null	null	62779.2
KLK10	KLK10	kallikrein 10	62778.9
GJA12_PREDICTED	null	null	62778.9
MCPT9	null	null	62778.8
USP44_PREDICTED	null	null	62778.7
ZNF324_PREDICTED	null	null	62778.6
RGD1564797_PREDICTED	null	null	62778.3
PITPNM2_PREDICTED	null	null	62778.3
HSDL1	HSDL1	hydroxysteroid dehydrogenase like 1	62778.2
LOC298139	null	null	62778.1
MRGPRG	MRGPRG	MAS-related GPR, member G	62777.4
LIM2	LIM2	lens intrinsic membrane protein 2, 19kDa	62776.9
PRLPD	null	null	62776.8
RGD1559685_PREDICTED	null	null	62776.8
RGD1562892_PREDICTED	null	null	62776.3
MAPK8IP2	MAPK8IP2	mitogen-activated protein kinase 8 interacting protein 2	62776.1
MBNL1	MBNL1	muscleblind-like (Drosophila)	62775.9
RGD1562868_PREDICTED	null	null	62775.9
IBSP	IBSP	integrin-binding sialoprotein (bone sialoprotein, bone sialoprotein II)	62775.8
FOXA1	FOXA1	forkhead box A1	62775.5
MGC125004	null	null	62774.9
PRLPN	null	null	62774.9
CCDC37_PREDICTED	null	null	62774.3
RGD1564440_PREDICTED	null	null	62773.9
AMBP	AMBP	alpha-1-microglobulin/bikunin precursor	62773.8
DEFB103A	DEFB103A	defensin, beta 103A	62773.7
OBP3	null	null	62773.3
MGC114529	null	null	62773.2
RAB11FIP2_PREDICTED	null	null	62772.6
MYH13	MYH13	myosin, heavy chain 13, skeletal muscle	62772.4
SIX6_PREDICTED	null	null	62772.3
LOC313451	null	null	62772.3
ITGAD	ITGAD	integrin, alpha D	62772.3
MB	MB	myoglobin	62772.2
NGEF_PREDICTED	null	null	62772
RGD1563825_PREDICTED	null	null	62771.9
IL1F8_PREDICTED	null	null	62771.4
HIST1H2BA	HIST1H2BA	histone cluster 1, H2ba	62770.7
RGD1562115_PREDICTED	null	null	62770.5
AQP4	AQP4	aquaporin 4	62770.5
MOBP	MOBP	myelin-associated oligodendrocyte basic protein	62770.2
LOC305103	null	null	62770.2
IL5	IL5	interleukin 5 (colony-stimulating factor, eosinophil)	62770.1
LOC362477	null	null	62769.4
MAS1	MAS1	MAS1 oncogene	62769.2
UMOD	UMOD	uromodulin (uromucoid, Tamm-Horsfall glycoprotein)	62769
LOC499850	null	null	62768.7
SLC36A1	SLC36A1	solute carrier family 36 (proton/amino acid symporter), member 1	62768.6
OTP	OTP	orthopedia homolog (Drosophila)	62768.5
RGD1561899_PREDICTED	null	null	62768.2
RGD1311652_PREDICTED	null	null	62768
RGD1562846_PREDICTED	null	null	62767.9
FOXQ1	FOXQ1	forkhead box Q1	62767.7
AAK1_PREDICTED	null	null	62767.6
AKR1CL1_PREDICTED	null	null	62767.6
RGD1310958_PREDICTED	null	null	62767.5
RGD1560778_PREDICTED	null	null	62766.7
SLC5A2	SLC5A2	solute carrier family 5 (sodium/glucose cotransporter), member 2	62766.3
TAS2R123	null	null	62766.2
CEP350	CEP350	centrosomal protein 350kDa	62765.8
CENTG1	CENTG1	centaurin, gamma 1	62765.7
RGD1305807	null	null	62765.7
KCNV1	KCNV1	potassium channel, subfamily V, member 1	62765.2
MGAM_PREDICTED	null	null	62765.2
INSRR	INSRR	insulin receptor-related receptor	62765
CUBN	CUBN	cubilin (intrinsic factor-cobalamin receptor)	62764.9
CSH2	CSH2	chorionic somatomammotropin hormone 2	62764.8
LOC307974	null	null	62764.7
ZNF276	ZNF276	zinc finger protein 276	62764.6
SULT1B1	SULT1B1	sulfotransferase family, cytosolic, 1B, member 1	62764.5
CPG1	null	null	62764.2
RCOR2 /// RGD1559825	null	null	62764.2
HES3	HES3	hairy and enhancer of split 3 (Drosophila)	62764.1
SPATA20	SPATA20	spermatogenesis associated 20	62764
SFXN5	SFXN5	sideroflexin 5	62763.9
RGD1305809_PREDICTED	null	null	62763.8
TMEM27	TMEM27	transmembrane protein 27	62763.8
RGD1563251_PREDICTED	null	null	62763.7
LOC502382	null	null	62763.7
AREG	AREG	amphiregulin (schwannoma-derived growth factor)	62763.7
RGD1561734_PREDICTED	null	null	62763.5
KNTC1_PREDICTED	null	null	62763.1
CRHR1	CRHR1	corticotropin releasing hormone receptor 1	62762.9
TRIM17	TRIM17	tripartite motif-containing 17	62762.7
RGD1564089_PREDICTED	null	null	62762.6
RGD1307753_PREDICTED	null	null	62762.4
CYP2C40	null	null	62762.2
EPN3	EPN3	epsin 3	62762.1
XYLT1	XYLT1	xylosyltransferase I	62762.1
RGD1563164_PREDICTED	null	null	62762
RGD1563347_PREDICTED	null	null	62762
LOC363333	null	null	62762
POLR2H_PREDICTED	null	null	62762
MAMDC1	MAMDC1	MAM domain containing 1	62761.5
GDF8	GDF8	growth differentiation factor 8	62761.2
MPP2	MPP2	membrane protein, palmitoylated 2 (MAGUK p55 subfamily member 2)	62760.9
RGD1564865_PREDICTED	null	null	62760.4
V1RB5_PREDICTED	null	null	62760
AGXT	AGXT	alanine-glyoxylate aminotransferase (oxalosis I; hyperoxaluria I; glycolicaciduria; serine-pyruvate aminotransferase)	62759.9
PVALB	PVALB	parvalbumin	62759.8
PEPD_MAPPED	null	null	62758.7
GPR21_PREDICTED	null	null	62758.7
DRD4	DRD4	dopamine receptor D4	62758.5
VGLL2_PREDICTED	null	null	62758.3
ATP5A1	ATP5A1	ATP synthase, H+ transporting, mitochondrial F1 complex, alpha subunit 1, cardiac muscle	62758.3
LOC317274	null	null	62758.1
DTPRP	null	null	62756.9
ALPI	ALPI	alkaline phosphatase, intestinal	62756.9
AQP9	AQP9	aquaporin 9	62756.8
THPO	THPO	thrombopoietin (myeloproliferative leukemia virus oncogene ligand, megakaryocyte growth and development factor)	62756.7
EGFL5_PREDICTED	null	null	62756.5
SERPINA12	SERPINA12	serpin peptidase inhibitor, clade A (alpha-1 antiproteinase, antitrypsin), member 12	62756.3
CYSLTR2	CYSLTR2	cysteinyl leukotriene receptor 2	62756.2
POSTN_PREDICTED	null	null	62755.4
ATP6V1G3_PREDICTED	null	null	62755
NALP6	NALP6	NACHT, leucine rich repeat and PYD containing 6	62754.9
DMRTA1_PREDICTED	null	null	62754.6
RCVRN	RCVRN	recoverin	62754.5
TRAF4AF1	null	null	62754.5
MEPE	MEPE	matrix, extracellular phosphoglycoprotein with ASARM motif (bone)	62754.2
DNMT3B	DNMT3B	DNA (cytosine-5-)-methyltransferase 3 beta	62753.8
GLT25D2_PREDICTED	null	null	62753.8
SLC21A1 /// LOC49779	null	null	62753.6
GM1960	null	null	62753.5
CDK5RAP1	CDK5RAP1	CDK5 regulatory subunit associated protein 1	62753.4
CYP2C70	null	null	62753.4
IFNG	IFNG	interferon, gamma	62753.3
NLGN1	NLGN1	neuroligin 1	62752.6
HAPLN2	HAPLN2	hyaluronan and proteoglycan link protein 2	62752.4
GAD2	GAD2	glutamate decarboxylase 2 (pancreatic islets and brain, 65kDa)	62752.2
TMEM56_PREDICTED	null	null	62752.1
CLDN15_PREDICTED	null	null	62752
NTSR2	NTSR2	neurotensin receptor 2	62752
MYH7	MYH7	myosin, heavy chain 7, cardiac muscle, beta	62751.9
CLDN19	CLDN19	claudin 19	62751.5
TAOK3	TAOK3	TAO kinase 3	62751.4
DMRT1	DMRT1	doublesex and mab-3 related transcription factor 1	62751.3
COL9A1	COL9A1	collagen, type IX, alpha 1	62751.3
CNGA4 /// ROCNC2	null	null	62751.2
OLR1082	null	null	62751
RGD1565500_PREDICTED	null	null	62750.8
RGD1560859_PREDICTED	null	null	62750.7
PTGDS	PTGDS	prostaglandin D2 synthase 21kDa (brain)	62750.3
ARHGEF7	ARHGEF7	Rho guanine nucleotide exchange factor (GEF) 7	62750.1
SYNPR	SYNPR	synaptoporin	62749.9
WFDC2	WFDC2	WAP four-disulfide core domain 2	62749.8
DHRS7C_PREDICTED	null	null	62749.3
RGD1564419_PREDICTED	null	null	62749.2
RGD1564014_PREDICTED	null	null	62749
ADRA1D	ADRA1D	adrenergic, alpha-1D-, receptor	62749
VNR2	null	null	62748.8
RGD1560850_PREDICTED	null	null	62748
ELA3B_PREDICTED	null	null	62748
IL2	IL2	interleukin 2	62747.9
LOC499951	null	null	62747.8
BVES	BVES	blood vessel epicardial substance	62746.8
BSND	BSND	Bartter syndrome, infantile, with sensorineural deafness (Barttin)	62746.7
RGD1566122_PREDICTED	null	null	62746.3
RWDD2_PREDICTED	null	null	62745.9
TUSC5	TUSC5	tumor suppressor candidate 5	62745.5
ZFP206_PREDICTED	null	null	62745.3
ARSG	ARSG	arylsulfatase G	62745
ITGB8_PREDICTED	null	null	62744.8
RGD1562096_PREDICTED	null	null	62744.7
CBLC	CBLC	Cas-Br-M (murine) ecotropic retroviral transforming sequence c	62744.4
FGFBP1	FGFBP1	fibroblast growth factor binding protein 1	62744.4
RGD1311227_PREDICTED	null	null	62744.4
AQP5	AQP5	aquaporin 5	62744.4
COL4A3BP_PREDICTED	null	null	62744.2
RGD1311823_PREDICTED	null	null	62744.2
DSCAM	DSCAM	Down syndrome cell adhesion molecule	62743.3
RGD1560223_PREDICTED	null	null	62742.9
SNIP	SNIP	-	62742.8
ADAM18	ADAM18	ADAM metallopeptidase domain 18	62742.8
CHRNA6	CHRNA6	cholinergic receptor, nicotinic, alpha 6	62742.4
COX6B_PREDICTED	null	null	62742.3
PPP2R2C	PPP2R2C	protein phosphatase 2 (formerly 2A), regulatory subunit B (PR 52), gamma isoform	62742
GABRR1	GABRR1	gamma-aminobutyric acid (GABA) receptor, rho 1	62741.9
RGD1565274_PREDICTED	null	null	62741.8
RGD1562236_PREDICTED	null	null	62740.5
AMY2A	AMY2A	amylase, alpha 2A; pancreatic	62740.3
C11ORF11	C11ORF11	chromosome 11 open reading frame 11	62740.2
RGD1311662_PREDICTED	null	null	62740.2
RGD1308226_PREDICTED	null	null	62740.2
CMA1	CMA1	chymase 1, mast cell	62739.9
LOC498945	null	null	62739.6
SVS7_PREDICTED	null	null	62739.6
RGD1565149_PREDICTED	null	null	62738.9
APOA1	APOA1	apolipoprotein A-I	62738.9
RGD1305774_PREDICTED	null	null	62738.8
VEPH1	VEPH1	ventricular zone expressed PH domain homolog 1 (zebrafish)	62738.7
ESPN	ESPN	espin	62738.6
PPY	PPY	pancreatic polypeptide	62738.6
C8A_PREDICTED	null	null	62738.5
DNALI1	DNALI1	dynein, axonemal, light intermediate chain 1	62738.4
F9	F9	coagulation factor IX (plasma thromboplastic component, Christmas disease, hemophilia B)	62738.1
RMT1	null	null	62738.1
LOC366889	null	null	62737.5
RGD1565583_PREDICTED	null	null	62737.4
PLCL3_PREDICTED	null	null	62737.4
LOC499786	null	null	62737.3
EPHA7	EPHA7	EPH receptor A7	62736.7
RGD1559477_PREDICTED	null	null	62736.5
RGD1564709_PREDICTED	null	null	62736.2
RGD1561290_PREDICTED	null	null	62736.1
BMP15	BMP15	bone morphogenetic protein 15	62736
RGD1560214_PREDICTED	null	null	62735
GDPD3_PREDICTED	null	null	62734.5
CUZD1	CUZD1	CUB and zona pellucida-like domains 1	62734
RGD1566310_PREDICTED	null	null	62733.9
PBSN	null	null	62733.9
ITGAM	ITGAM	integrin, alpha M (complement component 3 receptor 3 subunit)	62733.6
RGD1310012_PREDICTED	null	null	62733.5
MASP2	MASP2	mannan-binding lectin serine peptidase 2	62733.5
RGD1561558_PREDICTED	null	null	62733.2
RGD1309482	null	null	62733.2
FGA	FGA	fibrinogen alpha chain	62733.1
NOX4	NOX4	NADPH oxidase 4	62732.9
OSBP2_PREDICTED	null	null	62732.8
SYCP1	SYCP1	synaptonemal complex protein 1	62732.2
VIPR2	VIPR2	vasoactive intestinal peptide receptor 2	62731.9
MCPT4	null	null	62731.7
CLDN10_PREDICTED	null	null	62731.5
SRF_PREDICTED	null	null	62731.3
GALR3	GALR3	galanin receptor 3	62731.3
CABLES1_PREDICTED	null	null	62731.3
RBM15B_PREDICTED	null	null	62731.2
RGD1562565_PREDICTED	null	null	62730.7
RGD1308195_PREDICTED	null	null	62730.7
LOC290876	null	null	62730.6
RGD1562911_PREDICTED	null	null	62730.6
EDN2	EDN2	endothelin 2	62730.3
CDA_PREDICTED	null	null	62730.1
CLDN22_PREDICTED	null	null	62729.5
RGD1308850_PREDICTED	null	null	62728.6
MAPK4	MAPK4	mitogen-activated protein kinase 4	62728.3
NXPH1	NXPH1	neurexophilin 1	62727.9
CAMK1G	CAMK1G	calcium/calmodulin-dependent protein kinase IG	62727.5
RGD1563964_PREDICTED	null	null	62726.8
HRH1	HRH1	histamine receptor H1	62726.3
ZP2	ZP2	zona pellucida glycoprotein 2 (sperm receptor)	62725.9
RGD1308065_PREDICTED	null	null	62725.8
WNT5B	WNT5B	wingless-type MMTV integration site family, member 5B	62725.8
RGD1304931	null	null	62725.6
UGT2A1	UGT2A1	UDP glucuronosyltransferase 2 family, polypeptide A1	62725.6
SSTR4	SSTR4	somatostatin receptor 4	62725.5
CAGE1	CAGE1	cancer antigen 1	62725.3
MCMDC1_PREDICTED	null	null	62725.2
MMP28_PREDICTED	null	null	62724.5
WAP	null	null	62724.5
TULP2	TULP2	tubby like protein 2	62724.2
CACNG6	CACNG6	calcium channel, voltage-dependent, gamma subunit 6	62724.1
NKX2-5	NKX2-5	NK2 transcription factor related, locus 5 (Drosophila)	62723.9
RGD1561038_PREDICTED	null	null	62723.8
ANKRD5_PREDICTED	null	null	62723.6
RGD1310495_PREDICTED	null	null	62723.4
BDKRB1	BDKRB1	bradykinin receptor B1	62723.4
TBX18_PREDICTED	null	null	62722.5
RGD1563821_PREDICTED	null	null	62722.2
RGD1563441_PREDICTED	null	null	62722.1
RGD1563901_PREDICTED	null	null	62721.9
SVS2	null	null	62720.7
SOST	SOST	sclerosteosis	62720.7
SLC24A4_PREDICTED	null	null	62720.5
SOX21_PREDICTED	null	null	62720.1
LOC363153	null	null	62719.9
LOC499933	null	null	62719
SMTNL1_PREDICTED	null	null	62718.9
HNMT	HNMT	histamine N-methyltransferase	62718.9
SPNB1	null	null	62718.9
LAMC3_PREDICTED	null	null	62718.8
GP9	GP9	glycoprotein IX (platelet)	62718.7
MUC13	MUC13	mucin 13, cell surface associated	62718.4
RGD1305282_PREDICTED	null	null	62718.3
OMG	OMG	oligodendrocyte myelin glycoprotein	62718.1
MYOT_PREDICTED	null	null	62718.1
ADRBK2	ADRBK2	adrenergic, beta, receptor kinase 2	62717.9
RGD1563056_PREDICTED	null	null	62717.8
ADARB2	ADARB2	adenosine deaminase, RNA-specific, B2 (RED2 homolog rat)	62717.1
RGD1359334	null	null	62716.8
LARP6_PREDICTED	null	null	62716.3
RGD1307524_PREDICTED	null	null	62715.3
RASD2	RASD2	RASD family, member 2	62715.3
BPIL1_PREDICTED	null	null	62715.1
EGFL6	EGFL6	EGF-like-domain, multiple 6	62714.6
LOC286984	null	null	62714.6
PPFIA4	PPFIA4	protein tyrosine phosphatase, receptor type, f polypeptide (PTPRF), interacting protein (liprin), alpha 4	62714.5
RGD1310784_PREDICTED	null	null	62714.4
ABCB11	ABCB11	ATP-binding cassette, sub-family B (MDR/TAP), member 11	62714.4
RGD1562127_PREDICTED	null	null	62714.3
ABP1	ABP1	amiloride binding protein 1 (amine oxidase (copper-containing))	62713.8
RGD1309383	null	null	62713.5
RGD1563811_PREDICTED	null	null	62713.4
PDC	PDC	phosducin	62713.4
SLC8A1	SLC8A1	solute carrier family 8 (sodium/calcium exchanger), member 1	62713.2
HSPA1L_MAPPED	null	null	62713.1
LGALS2	LGALS2	lectin, galactoside-binding, soluble, 2 (galectin 2)	62713.1
SAG	SAG	S-antigen; retina and pineal gland (arrestin)	62713
FOXC2	FOXC2	forkhead box C2 (MFH-1, mesenchyme forkhead 1)	62713
SORCS2_PREDICTED	null	null	62712.9
HSD17B2	HSD17B2	hydroxysteroid (17-beta) dehydrogenase 2	62712.8
DNAH1	DNAH1	dynein, axonemal, heavy chain 1	62712.6
TPCN2_PREDICTED	null	null	62711.8
SFTPA1	SFTPA1	surfactant, pulmonary-associated protein A1	62711.3
FGF21	FGF21	fibroblast growth factor 21	62711
CEACAM1 /// CEACAM10	null	null	62710.6
EXPH5_PREDICTED	null	null	62710.4
SCN1A	SCN1A	sodium channel, voltage-gated, type I, alpha	62710.3
SOX15_PREDICTED	null	null	62710
RGD1564616_PREDICTED	null	null	62710
RGD1563255_PREDICTED	null	null	62710
RGD1560540_PREDICTED	null	null	62709.9
MAMDC2	MAMDC2	MAM domain containing 2	62709.8
FSTL4_PREDICTED	null	null	62709.7
KRT1-5	null	null	62709.7
PTPLAD2_PREDICTED	null	null	62709.6
PPFIBP1_PREDICTED	null	null	62709.4
RGD1563654_PREDICTED	null	null	62709.1
CNGB1	CNGB1	cyclic nucleotide gated channel beta 1	62708.8
RGD1561693_PREDICTED	null	null	62708.4
KCNA1	KCNA1	potassium voltage-gated channel, shaker-related subfamily, member 1 (episodic ataxia with myokymia)	62708.3
KBTBD7	KBTBD7	kelch repeat and BTB (POZ) domain containing 7	62708.3
SYT6	SYT6	synaptotagmin VI	62708.2
PRLPF	null	null	62707.9
RGD1563173_PREDICTED	null	null	62707.8
SLC34A3	SLC34A3	solute carrier family 34 (sodium phosphate), member 3	62707.1
GRB7	GRB7	growth factor receptor-bound protein 7	62706.9
FZD5	FZD5	frizzled homolog 5 (Drosophila)	62706.9
RGD1566068_PREDICTED	null	null	62706.5
GUCY2G	null	null	62706.4
HSD3B1_PREDICTED	null	null	62706.1
RGD1563720_PREDICTED	null	null	62706
RGD1564237_PREDICTED	null	null	62705.7
RGD1308929_PREDICTED	null	null	62704.8
RHEBL1	RHEBL1	Ras homolog enriched in brain like 1	62704.4
RGD1305420	null	null	62704.4
RGD1306698_PREDICTED	null	null	62704.4
CES2	CES2	carboxylesterase 2 (intestine, liver)	62703.9
SYT3	SYT3	synaptotagmin III	62703.8
RGD1559514_PREDICTED	null	null	62703.3
SLC36A3	SLC36A3	solute carrier family 36 (proton/amino acid symporter), member 3	62703.2
RGD1311162_PREDICTED	null	null	62703.1
PFTK1_PREDICTED	null	null	62702.8
SERPINA5	SERPINA5	serpin peptidase inhibitor, clade A (alpha-1 antiproteinase, antitrypsin), member 5	62702.8
NFKBIZ_PREDICTED	null	null	62702.8
CD5L	CD5L	CD5 molecule-like	62702.7
ASB18_PREDICTED	null	null	62702.7
ASB9_PREDICTED	null	null	62702.3
SVS6_PREDICTED	null	null	62702.3
RGD1566402_PREDICTED	null	null	62702
RSA-14-44	null	null	62701.8
STX2	STX2	syntaxin 2	62701.8
SPNA1	null	null	62701.8
KLRB1A_MAPPED	null	null	62701.5
FFAR2	FFAR2	free fatty acid receptor 2	62700.9
OXT	OXT	oxytocin, prepro- (neurophysin I)	62700.8
FIGN_PREDICTED	null	null	62700.7
MCOLN2	MCOLN2	mucolipin 2	62700.7
FMNL2_PREDICTED	null	null	62700.6
EXO1_PREDICTED	null	null	62700.3
RGD1566405_PREDICTED	null	null	62700.2
DHRS9	DHRS9	dehydrogenase/reductase (SDR family) member 9	62700.2
RGD1309036_PREDICTED	null	null	62699.6
GABRP	GABRP	gamma-aminobutyric acid (GABA) A receptor, pi	62699.6
LOC306346	null	null	62699.4
TFEC	TFEC	transcription factor EC	62699.1
RGD1307947	null	null	62698.9
CNR2	CNR2	cannabinoid receptor 2 (macrophage)	62698.6
FIGNL1	FIGNL1	fidgetin-like 1	62698.3
ACR	ACR	acrosin	62697.9
EBF3_PREDICTED	null	null	62697.7
PTPRC	PTPRC	protein tyrosine phosphatase, receptor type, C	62697.6
PLFR	null	null	62697.6
SLC16A13	SLC16A13	solute carrier family 16, member 13 (monocarboxylic acid transporter 13)	62697.5
HAVCR1	HAVCR1	hepatitis A virus cellular receptor 1	62697.4
APOM	APOM	apolipoprotein M	62696.9
RGD1306256_PREDICTED	null	null	62696.8
SPINK1	SPINK1	serine peptidase inhibitor, Kazal type 1	62696.8
RGD1311867_PREDICTED	null	null	62696.6
ZPBP	ZPBP	zona pellucida binding protein	62696.4
CPA2_PREDICTED	null	null	62695.7
AGC1	AGC1	aggrecan 1 (chondroitin sulfate proteoglycan 1, large aggregating proteoglycan, antigen identified by monoclonal antibody A0122)	62695.7
NTRK3	NTRK3	neurotrophic tyrosine kinase, receptor, type 3	62695.7
CD52	CD52	CD52 molecule	62695.4
SLCO5A1_PREDICTED	null	null	62695
TRIM29_PREDICTED	null	null	62694.6
RGD1308384_PREDICTED	null	null	62694.4
ARL12_PREDICTED	null	null	62694.2
DSG1C_PREDICTED	null	null	62694.1
RGD1562129_PREDICTED	null	null	62693.3
TF	TF	transferrin	62693.2
RGD1563379_PREDICTED	null	null	62693.2
TAS2R5	TAS2R5	taste receptor, type 2, member 5	62693.1
KCNS2	KCNS2	potassium voltage-gated channel, delayed-rectifier, subfamily S, member 2	62692.7
RGD1565367_PREDICTED	null	null	62692.7
VTN	VTN	vitronectin	62692.6
RGD1561374_PREDICTED	null	null	62692.5
LOC500124	null	null	62692.5
RGD1561029_PREDICTED	null	null	62692.5
LPO_PREDICTED	null	null	62692.1
CHRNB2	CHRNB2	cholinergic receptor, nicotinic, beta 2 (neuronal)	62692.1
NRXN2	NRXN2	neurexin 2	62691.6
TSHR	TSHR	thyroid stimulating hormone receptor	62691.4
LTB4R	LTB4R	leukotriene B4 receptor	62691.2
RGD1564200_PREDICTED	null	null	62691.1
NFE2	NFE2	nuclear factor (erythroid-derived 2), 45kDa	62691
RGD1565949_PREDICTED	null	null	62690.5
LOC363188	null	null	62690.2
RGD1304598_PREDICTED	null	null	62690.2
KCNN1	KCNN1	potassium intermediate/small conductance calcium-activated channel, subfamily N, member 1	62690
CPA1	CPA1	carboxypeptidase A1 (pancreatic)	62689.8
SFTPB	SFTPB	surfactant, pulmonary-associated protein B	62689.1
TULP1_PREDICTED	null	null	62688.8
TFCP2L4_PREDICTED	null	null	62688.6
GABRA5	GABRA5	gamma-aminobutyric acid (GABA) A receptor, alpha 5	62688.5
ADH1A	ADH1A	alcohol dehydrogenase 1A (class I), alpha polypeptide	62688.3
RGD1564919_PREDICTED	null	null	62688.2
BBOX1	BBOX1	butyrobetaine (gamma), 2-oxoglutarate dioxygenase (gamma-butyrobetaine hydroxylase) 1	62688.1
RGD1311710	null	null	62688.1
ADH6A_PREDICTED	null	null	62687.9
RGD1560921_PREDICTED	null	null	62687.5
IL17F	IL17F	interleukin 17F	62687.5
LIPOGENIN	null	null	62687.5
TRP63	null	null	62687.2
NEUROG3	NEUROG3	neurogenin 3	62687.2
SLC12A1	SLC12A1	solute carrier family 12 (sodium/potassium/chloride transporters), member 1	62686.2
RGD1560470_PREDICTED	null	null	62685.8
RTN4R	RTN4R	reticulon 4 receptor	62685.5
MUG1	null	null	62685
IGF2BP3	IGF2BP3	insulin-like growth factor 2 mRNA binding protein 3	62684.6
PPARGC1A	PPARGC1A	peroxisome proliferative activated receptor, gamma, coactivator 1, alpha	62684.6
DNAJB13	DNAJB13	DnaJ (Hsp40) related, subfamily B, member 13	62684.4
STAP2	STAP2	-	62684
RGD1564427_PREDICTED	null	null	62683.6
RGD1559717_PREDICTED	null	null	62683.5
KCNH7	KCNH7	potassium voltage-gated channel, subfamily H (eag-related), member 7	62683.1
LOC361187	null	null	62683
SLC26A5	SLC26A5	solute carrier family 26, member 5 (prestin)	62681.8
RAX	RAX	retina and anterior neural fold homeobox	62681.8
PROK1	PROK1	prokineticin 1	62681.8
RGD1305928_PREDICTED	null	null	62681.7
SMAD9	SMAD9	SMAD, mothers against DPP homolog 9 (Drosophila)	62681.4
RGD1562770_PREDICTED	null	null	62681.3
CA4	CA4	carbonic anhydrase IV	62681.2
RGD1559797_PREDICTED	null	null	62681.2
SOCS1	SOCS1	suppressor of cytokine signaling 1	62680.6
TRPV4	TRPV4	transient receptor potential cation channel, subfamily V, member 4	62680.5
CDKN2B	CDKN2B	cyclin-dependent kinase inhibitor 2B (p15, inhibits CDK4)	62680.3
SULT1E1	SULT1E1	sulfotransferase family 1E, estrogen-preferring, member 1	62680.2
KCNH5	KCNH5	potassium voltage-gated channel, subfamily H (eag-related), member 5	62679.9
FGF8	FGF8	fibroblast growth factor 8 (androgen-induced)	62679.8
SUCLA2_PREDICTED	null	null	62679.5
MOSPD4_PREDICTED	null	null	62679.3
RGD1309461	null	null	62679.3
RGD1563607_PREDICTED	null	null	62678.5
FGF18	FGF18	fibroblast growth factor 18	62678.3
LOC286911	null	null	62678.3
CLEC3B_PREDICTED	null	null	62677.7
NEUROD1	NEUROD1	neurogenic differentiation 1	62677.5
RGD1304687_PREDICTED	null	null	62677.3
RGD1311892_PREDICTED	null	null	62677.3
ADAMTS19_PREDICTED	null	null	62677.2
COCH_PREDICTED	null	null	62677.1
SPP2	SPP2	secreted phosphoprotein 2, 24kDa	62676.9
FGF12	FGF12	fibroblast growth factor 12	62676.8
APOA5	APOA5	apolipoprotein A-V	62676.7
PLCG2	PLCG2	phospholipase C, gamma 2 (phosphatidylinositol-specific)	62676.6
KLRA22	null	null	62676.4
TCP11	TCP11	t-complex 11 (mouse)	62676.3
ADCY8	ADCY8	adenylate cyclase 8 (brain)	62676.1
PTGFR	PTGFR	prostaglandin F receptor (FP)	62675.9
ADAM6	ADAM6	ADAM metallopeptidase domain 6	62675.6
RGD1306714	null	null	62675.3
RGD1566116_PREDICTED	null	null	62675.2
RGD1563429_PREDICTED	null	null	62675.2
CYP1A1	CYP1A1	cytochrome P450, family 1, subfamily A, polypeptide 1	62674.9
RGD1563109_PREDICTED	null	null	62674.9
FLJ46831	FLJ46831	-	62674.9
SEMA4G_PREDICTED	null	null	62674.6
RGD1310008	null	null	62674.3
MEOX2	MEOX2	mesenchyme homeobox 2	62674
ITGB6	ITGB6	integrin, beta 6	62673.8
ARR3	ARR3	arrestin 3, retinal (X-arrestin)	62673.8
SCN8A	SCN8A	sodium channel, voltage gated, type VIII, alpha	62673.7
PPP3R2	PPP3R2	protein phosphatase 3 (formerly 2B), regulatory subunit B, 19kDa, beta isoform (calcineurin B, type II)	62673.6
MLC1_PREDICTED	null	null	62673.5
RGD1565763_PREDICTED	null	null	62673.5
RGD1562805_PREDICTED	null	null	62673.1
GABRB1	GABRB1	gamma-aminobutyric acid (GABA) A receptor, beta 1	62673.1
RGD1565487_PREDICTED	null	null	62672.9
TMEM12	TMEM12	transmembrane protein 12	62672.6
RASSF3_PREDICTED	null	null	62672.2
RGD1565434_PREDICTED	null	null	62672.1
RGD1561105_PREDICTED	null	null	62672.1
LOC501406	null	null	62672.1
CD96	CD96	CD96 molecule	62672.1
RGD1306994_PREDICTED	null	null	62671.8
MTF1_PREDICTED	null	null	62671.8
CD6	CD6	CD6 molecule	62671.7
TEKT4	TEKT4	tektin 4	62671.5
RNASE1	RNASE1	ribonuclease, RNase A family, 1 (pancreatic)	62671.4
COL4A4	COL4A4	collagen, type IV, alpha 4	62671.2
ZFP648_PREDICTED	null	null	62671.2
ADAMTS16_PREDICTED	null	null	62671
RGD1565166_PREDICTED	null	null	62671
RSD6	null	null	62671
SLC22A13_PREDICTED	null	null	62671
FGF6	FGF6	fibroblast growth factor 6	62670.5
LMNB1	LMNB1	lamin B1	62670.2
FOXO3A_PREDICTED	null	null	62670.2
CSH1	CSH1	chorionic somatomammotropin hormone 1 (placental lactogen)	62669.8
CST6	CST6	cystatin E/M	62669.8
TTC22_PREDICTED	null	null	62669.6
GLRA1	GLRA1	glycine receptor, alpha 1 (startle disease/hyperekplexia, stiff man syndrome)	62669.5
ERBB4	ERBB4	v-erb-a erythroblastic leukemia viral oncogene homolog 4 (avian)	62669.3
GRIK1	GRIK1	glutamate receptor, ionotropic, kainate 1	62669.2
RGD1559742_PREDICTED	null	null	62669
NDPH_PREDICTED	null	null	62668.7
RGD1563714_PREDICTED	null	null	62668.7
RGD1560905_PREDICTED	null	null	62668.3
RGD1306792_PREDICTED	null	null	62668.3
LAMC2	LAMC2	laminin, gamma 2	62668
FRAS1_PREDICTED	null	null	62667.8
PRDX1	PRDX1	peroxiredoxin 1	62667.7
RGD1310559_PREDICTED	null	null	62667.7
MBOAT2	MBOAT2	membrane bound O-acyltransferase domain containing 2	62667.2
WNT4	WNT4	wingless-type MMTV integration site family, member 4	62667.1
OPN4	OPN4	opsin 4 (melanopsin)	62666.4
RGD1306233_PREDICTED	null	null	62666.2
RGD1309886	null	null	62666.2
SPAM	null	null	62665.9
GRM3	GRM3	glutamate receptor, metabotropic 3	62665.8
RGD1560810_PREDICTED	null	null	62665.5
RGD1560195_PREDICTED	null	null	62665.3
RGD1307660_PREDICTED	null	null	62665.2
IGFBPL1_PREDICTED	null	null	62665.2
LOC500102	null	null	62665.1
TCFAP2C	null	null	62664.9
DAB1	DAB1	disabled homolog 1 (Drosophila)	62664.7
RGD1560171_PREDICTED	null	null	62664.6
LOC191574	null	null	62664.5
NCF1	NCF1	neutrophil cytosolic factor 1, (chronic granulomatous disease, autosomal 1)	62664.5
RGD1560720_PREDICTED	null	null	62664.5
SLC21A4	null	null	62664.4
RGD1305239_PREDICTED	null	null	62664.4
RGD1311123	null	null	62664.2
RGD1563678_PREDICTED	null	null	62663.7
LOC498922	null	null	62663.7
TRDN	TRDN	triadin	62663.5
RGD1560311_PREDICTED	null	null	62663.4
RYR1	RYR1	ryanodine receptor 1 (skeletal)	62663.3
CYP2D26	null	null	62663.2
RGD1560197_PREDICTED	null	null	62663.1
E030032D13RIK	null	null	62663
CPS1	CPS1	carbamoyl-phosphate synthetase 1, mitochondrial	62662.6
NRG2	NRG2	neuregulin 2	62662.6
CHRM4	CHRM4	cholinergic receptor, muscarinic 4	62662.4
PADI3	PADI3	peptidyl arginine deiminase, type III	62662.4
GRIN2A	GRIN2A	glutamate receptor, ionotropic, N-methyl D-aspartate 2A	62662.4
GPR20	GPR20	G protein-coupled receptor 20	62662.3
LOXL4_PREDICTED	null	null	62661.9
CYP3A13	null	null	62661.8
CLEC2D	CLEC2D	C-type lectin domain family 2, member D	62661.6
RGD1566074_PREDICTED	null	null	62661.4
PKLR	PKLR	pyruvate kinase, liver and RBC	62661.4
BOC_PREDICTED	null	null	62661.2
CNTNAP1	CNTNAP1	contactin associated protein 1	62661
CLIC6	CLIC6	chloride intracellular channel 6	62660.9
TBX4_PREDICTED	null	null	62660.7
SYN3	SYN3	synapsin III	62659.7
LIPF	LIPF	lipase, gastric	62659.6
CCL21B	null	null	62659.6
AFF3_PREDICTED	null	null	62659.2
PRSS1 /// PRSS2 ///	null	null	62659.1
CYSS	null	null	62658.5
SELE	SELE	selectin E (endothelial adhesion molecule 1)	62658.3
MYH4	MYH4	myosin, heavy chain 4, skeletal muscle	62658.3
DUSP13	DUSP13	dual specificity phosphatase 13	62657.9
EDG7	EDG7	endothelial differentiation, lysophosphatidic acid G-protein-coupled receptor, 7	62657.8
CTNNAL1_PREDICTED	null	null	62657.5
RGD1563444_PREDICTED	null	null	62657.2
HAPLN1	HAPLN1	hyaluronan and proteoglycan link protein 1	62656.9
RGD1304580	null	null	62656.2
LOC286981	null	null	62655.8
IFT74	IFT74	intraflagellar transport 74 homolog (Chlamydomonas)	62655.8
RGD1560080_PREDICTED	null	null	62655.6
OLR1641_PREDICTED	null	null	62655.3
SOX30_PREDICTED	null	null	62654.8
INSM2_PREDICTED	null	null	62654.6
MARCH1_PREDICTED	null	null	62654.4
CTE1	null	null	62654.3
PLK4_PREDICTED	null	null	62654.2
NUDT5	NUDT5	nudix (nucleoside diphosphate linked moiety X)-type motif 5	62654
GPR149	GPR149	G protein-coupled receptor 149	62653.9
FANK1	FANK1	fibronectin type III and ankyrin repeat domains 1	62653.8
RHOX9	null	null	62653.6
SAP30BP_PREDICTED	null	null	62653.5
CRYGC	CRYGC	crystallin, gamma C	62652.8
CAR1_PREDICTED	null	null	62652.7
MC5R	MC5R	melanocortin 5 receptor	62652.5
HPD	HPD	4-hydroxyphenylpyruvate dioxygenase	62652.4
YBX2_PREDICTED	null	null	62652.4
RGD1308367	null	null	62652.2
ASF1B_PREDICTED	null	null	62652.2
MPP7	MPP7	membrane protein, palmitoylated 7 (MAGUK p55 subfamily member 7)	62652.2
RASGRP1	RASGRP1	RAS guanyl releasing protein 1 (calcium and DAG-regulated)	62652.1
P2RY4	P2RY4	pyrimidinergic receptor P2Y, G-protein coupled, 4	62651.9
CCNA2	CCNA2	cyclin A2	62651.5
PTPN5	PTPN5	protein tyrosine phosphatase, non-receptor type 5 (striatum-enriched)	62651.4
TNF	TNF	tumor necrosis factor (TNF superfamily, member 2)	62651
CHI3L1	CHI3L1	chitinase 3-like 1 (cartilage glycoprotein-39)	62650.7
BCL11B_PREDICTED	null	null	62650.7
LOC363174	null	null	62650.6
KCNK10	KCNK10	potassium channel, subfamily K, member 10	62650.6
HOXA7_MAPPED	null	null	62650.6
PDE1C	PDE1C	phosphodiesterase 1C, calmodulin-dependent 70kDa	62650.4
RGD1565098_PREDICTED	null	null	62650.1
RGD1564695_PREDICTED	null	null	62650.1
GUCY2F	GUCY2F	guanylate cyclase 2F, retinal	62649.9
KB40	null	null	62649.9
RGD1564635_PREDICTED	null	null	62649.8
LOC362795	null	null	62649.6
SLC7A2	SLC7A2	solute carrier family 7 (cationic amino acid transporter, y+ system), member 2	62649.5
ODZ2 /// LOC497664	null	null	62649.1
GZMB	GZMB	granzyme B (granzyme 2, cytotoxic T-lymphocyte-associated serine esterase 1)	62648.9
FUT2	FUT2	fucosyltransferase 2 (secretor status included)	62648.9
C11ORF8H	null	null	62648.8
RGD1561097_PREDICTED	null	null	62648.6
STK22S1	null	null	62648.4
RGD1562478_PREDICTED	null	null	62648.2
GZMG	null	null	62648.2
RGD1560874_PREDICTED	null	null	62647.9
KCNB2	KCNB2	potassium voltage-gated channel, Shab-related subfamily, member 2	62647.7
RSB66	null	null	62647.5
TMEM16C_PREDICTED	null	null	62646.7
UST4R	null	null	62646.7
PRLPC2	null	null	62646.3
RGD1311251	null	null	62646.3
RGD1562059_PREDICTED	null	null	62646.3
CCNA1	CCNA1	cyclin A1	62645.9
RGD1565114_PREDICTED	null	null	62645.8
RGD1562411_PREDICTED	null	null	62645.5
CD28	CD28	CD28 molecule	62644.7
TTLL3_PREDICTED	null	null	62644.5
RGD1306164_PREDICTED	null	null	62644.5
NKX2-2_PREDICTED	null	null	62643.8
RGD1565595_PREDICTED	null	null	62643.5
APOD	APOD	apolipoprotein D	62642.9
GRIP2	GRIP2	glutamate receptor interacting protein 2	62642.8
UGT8	UGT8	UDP glycosyltransferase 8 (UDP-galactose ceramide galactosyltransferase)	62642.6
KLK6_PREDICTED	null	null	62642.5
RGD1306908	null	null	62642.5
PAX8	PAX8	paired box gene 8	62642.2
RDS	RDS	retinal degeneration, slow	62642
HRC	HRC	histidine rich calcium binding protein	62641.8
ZFP98_PREDICTED	null	null	62641.7
GCM1	GCM1	glial cells missing homolog 1 (Drosophila)	62640.8
CETN1	CETN1	centrin, EF-hand protein, 1	62640.6
CAR12	null	null	62640.4
HTR2B	HTR2B	5-hydroxytryptamine (serotonin) receptor 2B	62640.4
GUCA1A_PREDICTED	null	null	62640.1
ORC6L	ORC6L	origin recognition complex, subunit 6 like (yeast)	62640.1
KLK1C10	null	null	62640
PEX13_PREDICTED	null	null	62639.8
SRD5A2	SRD5A2	steroid-5-alpha-reductase, alpha polypeptide 2 (3-oxo-5 alpha-steroid delta 4-dehydrogenase alpha 2)	62639.6
RGD1562147_PREDICTED	null	null	62639.3
AADAC	AADAC	arylacetamide deacetylase (esterase)	62639
PRLPA	null	null	62639
LOC365972	null	null	62638.9
ESR1	ESR1	estrogen receptor 1	62638.5
DRP2 /// LOC497847	null	null	62638.1
TBX1_PREDICTED	null	null	62638.1
DNASE1	DNASE1	deoxyribonuclease I	62638
DEGS2	DEGS2	degenerative spermatocyte homolog 2, lipid desaturase (Drosophila)	62637.7
TDO2	TDO2	tryptophan 2,3-dioxygenase	62637.5
RGD1564190_PREDICTED	null	null	62637.4
MERTK	MERTK	c-mer proto-oncogene tyrosine kinase	62637.1
FBXL17_PREDICTED	null	null	62636.9
HMX1_PREDICTED	null	null	62636.9
RGD1562533_PREDICTED	null	null	62636.9
RGD1308055_PREDICTED	null	null	62636.8
LOC502020	null	null	62636.7
NOVA1	NOVA1	neuro-oncological ventral antigen 1	62636.6
RGD1309651_PREDICTED	null	null	62636.5
TBX5	TBX5	T-box 5	62636
RGD1307215	null	null	62635.7
SS18L1	SS18L1	synovial sarcoma translocation gene on chromosome 18-like 1	62635.7
NLGN3	NLGN3	neuroligin 3	62635.6
FGF10	FGF10	fibroblast growth factor 10	62635.4
GPR34_PREDICTED	null	null	62635.2
RGD1566260_PREDICTED	null	null	62635.2
RGD1309360	null	null	62635.2
SOX17_PREDICTED	null	null	62634.9
ARMC9_PREDICTED	null	null	62634.5
CHRNA9	CHRNA9	cholinergic receptor, nicotinic, alpha 9	62634.4
KCNJ16	KCNJ16	potassium inwardly-rectifying channel, subfamily J, member 16	62634.4
CLDN14	CLDN14	claudin 14	62634.2
TMEM26_PREDICTED	null	null	62634.1
TCF1	TCF1	transcription factor 1, hepatic; LF-B1, hepatic nuclear factor (HNF1), albumin proximal factor	62633.8
GPR143_PREDICTED	null	null	62633.8
RGD1359349	null	null	62633.8
MAN1A2_PREDICTED	null	null	62633.5
ELA2	ELA2	elastase 2, neutrophil	62633.3
CD180_PREDICTED	null	null	62633
LECT1	LECT1	leukocyte cell derived chemotaxin 1	62632.8
RGD1562428_PREDICTED	null	null	62631.7
GPR1	GPR1	G protein-coupled receptor 1	62631.2
MYL7_PREDICTED	null	null	62631
NIPA1_PREDICTED	null	null	62631
PRLPB	null	null	62630.9
RGD1559694_PREDICTED	null	null	62630.8
CXXC4	CXXC4	CXXC finger 4	62630.7
GUCY1B2	GUCY1B2	guanylate cyclase 1, soluble, beta 2	62630.7
RGD1562538_PREDICTED	null	null	62630.7
RHO	RHO	rhodopsin (opsin 2, rod pigment) (retinitis pigmentosa 4, autosomal dominant)	62630.2
SERPINI2	SERPINI2	serpin peptidase inhibitor, clade I (pancpin), member 2	62630.2
KBTBD10	KBTBD10	kelch repeat and BTB (POZ) domain containing 10	62630.1
CRISP1	CRISP1	cysteine-rich secretory protein 1	62630.1
BARHL1	BARHL1	BarH-like 1 (Drosophila)	62629.9
GPR6	GPR6	G protein-coupled receptor 6	62629.3
RGD1305679	null	null	62628.6
RGD1305527_PREDICTED	null	null	62628.2
CD244	CD244	CD244 molecule, natural killer cell receptor 2B4	62628.1
LOC501147	null	null	62627.7
DNAH7	DNAH7	dynein, axonemal, heavy chain 7	62627.6
RGD1304878	null	null	62627.3
RGD1561740_PREDICTED	null	null	62626.9
SLC17A6	SLC17A6	solute carrier family 17 (sodium-dependent inorganic phosphate cotransporter), member 6	62626.7
GUCY2D	GUCY2D	guanylate cyclase 2D, membrane (retina-specific)	62626.6
RGD1560479_PREDICTED	null	null	62626.6
GIMAP7	GIMAP7	GTPase, IMAP family member 7	62626.4
PRG-2	null	null	62625.6
CBFA2T1_PREDICTED	null	null	62625.4
ZNF409_PREDICTED	null	null	62625.4
TWIST1	TWIST1	twist homolog 1 (acrocephalosyndactyly 3; Saethre-Chotzen syndrome) (Drosophila)	62625.3
RGD1566423_PREDICTED	null	null	62625.1
SLC17A3	SLC17A3	solute carrier family 17 (sodium phosphate), member 3	62624.8
LHX2	LHX2	LIM homeobox 2	62624.7
SPDYA	SPDYA	speedy homolog A (Drosophila)	62624.6
KHDRBS2	KHDRBS2	KH domain containing, RNA binding, signal transduction associated 2	62624.4
HTR3B	HTR3B	5-hydroxytryptamine (serotonin) receptor 3B	62624.3
UPK1B	UPK1B	uroplakin 1B	62624.2
RGD1562984_PREDICTED	null	null	62624.2
USP49_PREDICTED	null	null	62624
RGD1563628_PREDICTED	null	null	62623.4
RGD1311624	null	null	62623.1
MMP11	MMP11	matrix metallopeptidase 11 (stromelysin 3)	62622.9
CYP2G1P	CYP2G1P	cytochrome P450, family 2, subfamily G, polypeptide 1 pseudogene	62622.8
RNF190	RNF190	ring finger protein 190	62622.5
ELOVL3_PREDICTED	null	null	62622.5
UNC45B_PREDICTED	null	null	62622.4
HNT	HNT	-	62622.2
CCL22	CCL22	chemokine (C-C motif) ligand 22	62622.1
RGD1564677_PREDICTED	null	null	62622
RGD1562006_PREDICTED	null	null	62621.5
RGD1562967_PREDICTED	null	null	62621.4
AIM1L_PREDICTED	null	null	62621.3
RGD1311584	null	null	62621.1
TEX101	TEX101	testis expressed sequence 101	62621
EGFL9_PREDICTED	null	null	62620.2
GSTM6_PREDICTED	null	null	62620.1
GP5	GP5	glycoprotein V (platelet)	62619.1
KB4	null	null	62619.1
P2RY1	P2RY1	purinergic receptor P2Y, G-protein coupled, 1	62619
CSF3	CSF3	colony stimulating factor 3 (granulocyte)	62619
LOC308348	null	null	62618.4
LOC500118	null	null	62618.4
NORP	null	null	62618.1
ACPP	ACPP	acid phosphatase, prostate	62617.9
LOC298062	null	null	62617.8
ABRA	ABRA	actin-binding Rho activating protein	62617.7
RGD1561402_PREDICTED	null	null	62617.4
RGD1561941_PREDICTED	null	null	62617.1
OPN1MW	OPN1MW	opsin 1 (cone pigments), medium-wave-sensitive (color blindness, deutan)	62616.7
SMO	SMO	smoothened homolog (Drosophila)	62616.5
MSX2	MSX2	msh homeobox homolog 2 (Drosophila)	62616.4
IL1RL1	IL1RL1	interleukin 1 receptor-like 1	62616.3
CHN2	CHN2	chimerin (chimaerin) 2	62616.3
FCGR2B	FCGR2B	Fc fragment of IgG, low affinity IIb, receptor (CD32)	62616.3
KPL2	null	null	62615.9
LOC503172	null	null	62615.7
TMEM16D_PREDICTED	null	null	62615.5
RGD1563366_PREDICTED	null	null	62615.5
PDIA2_PREDICTED	null	null	62615.4
DTNB	DTNB	dystrobrevin, beta	62615.4
CRLF1_PREDICTED	null	null	62615.3
RPUSD1_PREDICTED	null	null	62615.1
MEP1B	MEP1B	meprin A, beta	62615
RGD1560578_PREDICTED	null	null	62614.9
BHMT	BHMT	betaine-homocysteine methyltransferase	62614.7
CROCC_PREDICTED	null	null	62614.6
CAMK2A	CAMK2A	calcium/calmodulin-dependent protein kinase (CaM kinase) II alpha	62614
RGD1306636_PREDICTED	null	null	62614
RGD1561016_PREDICTED	null	null	62613.8
GALNT13	GALNT13	UDP-N-acetyl-alpha-D-galactosamine:polypeptide N-acetylgalactosaminyltransferase 13 (GalNAc-T13)	62613.6
HSD17B13	HSD17B13	hydroxysteroid (17-beta) dehydrogenase 13	62613.4
GPR2_PREDICTED	null	null	62613.3
RGD1561357_PREDICTED	null	null	62613.3
DUSP4	DUSP4	dual specificity phosphatase 4	62613.1
BACH1_PREDICTED	null	null	62613.1
AHRR	AHRR	aryl-hydrocarbon receptor repressor	62612.9
RGD1560181_PREDICTED	null	null	62612.8
PLS1_PREDICTED	null	null	62612.3
RGD1308957_PREDICTED	null	null	62612.3
ONECUT1	ONECUT1	one cut domain, family member 1	62612.3
LOC364558	null	null	62612.3
NP4	null	null	62612
SRPK3	SRPK3	SFRS protein kinase 3	62611.9
PCDH21	PCDH21	protocadherin 21	62611.8
PDE3A	PDE3A	phosphodiesterase 3A, cGMP-inhibited	62611.2
RGD1564501_PREDICTED	null	null	62610.8
UHRF1_MAPPED	null	null	62610.8
AK7_PREDICTED	null	null	62610.7
LOC361366	null	null	62610.7
RGD1564996_PREDICTED	null	null	62610.5
APOH	APOH	apolipoprotein H (beta-2-glycoprotein I)	62610.4
AMN_PREDICTED	null	null	62610
RGD1560396_PREDICTED	null	null	62609.9
RGD1307357_PREDICTED	null	null	62609.6
RGD1564672_PREDICTED	null	null	62609
PRPG1	null	null	62608.6
LEP	LEP	leptin (obesity homolog, mouse)	62608.5
SLC1A6	SLC1A6	solute carrier family 1 (high affinity aspartate/glutamate transporter), member 6	62608.4
RGD1306766	null	null	62608.3
ZZEF1_PREDICTED	null	null	62608.2
NKX2-3_PREDICTED	null	null	62608.1
LOC296235	null	null	62608.1
MCPT3	null	null	62608
MTSS1_PREDICTED	null	null	62607.5
PRM3	PRM3	protamine 3	62607.5
ACTN3	ACTN3	actinin, alpha 3	62607.4
TDH_PREDICTED	null	null	62607
SLITRK3_PREDICTED	null	null	62606.9
PKP1_PREDICTED	null	null	62606.7
ASPM_PREDICTED	null	null	62606.7
RGD1561823_PREDICTED	null	null	62606
RGD1561551_PREDICTED	null	null	62605.4
PTPRT_PREDICTED	null	null	62605.4
DUS4L_PREDICTED	null	null	62605.1
RGD1563996_PREDICTED	null	null	62605
C1QTNF7_PREDICTED	null	null	62604.1
CACNB4	CACNB4	calcium channel, voltage-dependent, beta 4 subunit	62603.6
RGD1564825_PREDICTED	null	null	62603.5
LGALS4	LGALS4	lectin, galactoside-binding, soluble, 4 (galectin 4)	62603.4
RGD1560724_PREDICTED	null	null	62603.1
SGCA_PREDICTED	null	null	62602.9
CDKL3	CDKL3	cyclin-dependent kinase-like 3	62602.5
SLC39A10_PREDICTED	null	null	62602.3
RGD1309718	null	null	62602.2
SLCO1B2	null	null	62602
SST	SST	somatostatin	62601.9
RGD1559727_PREDICTED	null	null	62601.8
CD69	CD69	CD69 molecule	62601.7
SGK2	SGK2	serum/glucocorticoid regulated kinase 2	62601.1
PRM2	PRM2	protamine 2	62600.8
LOC501789	null	null	62600.7
PON1	PON1	paraoxonase 1	62600.7
CDCA2	CDCA2	cell division cycle associated 2	62600.4
SOX11	SOX11	SRY (sex determining region Y)-box 11	62600.3
ITGA11_PREDICTED	null	null	62600.2
HNF4A	HNF4A	hepatocyte nuclear factor 4, alpha	62600
TCAM1	TCAM1	testicular cell adhesion molecule 1 homolog (mouse)	62600
LOC365909	null	null	62599.8
POFUT1	POFUT1	protein O-fucosyltransferase 1	62599.5
MYH1	MYH1	myosin, heavy chain 1, skeletal muscle, adult	62599.5
SULT2A2_PREDICTED	null	null	62599.5
BIN1	BIN1	bridging integrator 1	62599.3
RGD1562778_PREDICTED	null	null	62599.2
HOXD10_PREDICTED	null	null	62599.2
HAPLN4_PREDICTED	null	null	62598.9
DRP2	DRP2	dystrophin related protein 2	62598.8
KCNIP4	KCNIP4	Kv channel interacting protein 4	62598.5
RGD1561856_PREDICTED	null	null	62598
FAS	FAS	Fas (TNF receptor superfamily, member 6)	62597.8
PHF21B_PREDICTED	null	null	62597.2
RGD1562344_PREDICTED	null	null	62597.2
DMN	DMN	desmuslin	62597.2
CKM	CKM	creatine kinase, muscle	62597
GIMAP1	GIMAP1	GTPase, IMAP family member 1	62597
RGD1561089_PREDICTED	null	null	62596.7
DLL3	DLL3	delta-like 3 (Drosophila)	62596.3
UDPGTR2	null	null	62596.1
PIK3C2B_PREDICTED	null	null	62595.5
SPTBN4	SPTBN4	spectrin, beta, non-erythrocytic 4	62595.5
SERPINB2	SERPINB2	serpin peptidase inhibitor, clade B (ovalbumin), member 2	62594.5
CLDN3	CLDN3	claudin 3	62594
LOC313045	null	null	62594
HAL	HAL	histidine ammonia-lyase	62593.9
DDB2_PREDICTED	null	null	62593.7
HOXD1_PREDICTED	null	null	62593.7
HIST1H1T	HIST1H1T	histone cluster 1, H1t	62593.6
RUNX2	RUNX2	runt-related transcription factor 2	62593.5
LAMP3	LAMP3	lysosomal-associated membrane protein 3	62593.5
RGD1308329_PREDICTED	null	null	62593.4
AFM	AFM	afamin	62593.4
LOC286980 /// LOC286	null	null	62593.2
PRSS35	PRSS35	protease, serine, 35	62593.1
RGD1566360_PREDICTED	null	null	62592.4
CSPG3	CSPG3	chondroitin sulfate proteoglycan 3 (neurocan)	62591.9
RGD1304694	null	null	62591.9
KRT2-7	null	null	62591.7
ZNF498_PREDICTED	null	null	62591.4
EPHB3_PREDICTED	null	null	62591.4
RCBTB2	RCBTB2	regulator of chromosome condensation (RCC1) and BTB (POZ) domain containing protein 2	62591.3
POU4F1	POU4F1	POU domain, class 4, transcription factor 1	62591.1
SMYD1_PREDICTED	null	null	62590.9
OBSCN	OBSCN	obscurin, cytoskeletal calmodulin and titin-interacting RhoGEF	62590.8
SRY	SRY	sex determining region Y	62590.4
GPR37	GPR37	G protein-coupled receptor 37 (endothelin receptor type B-like)	62590.2
CYP2F2	null	null	62590
RGD1562632_PREDICTED	null	null	62589.8
RGD1564670_PREDICTED	null	null	62589.8
NIN_PREDICTED	null	null	62589.5
OLR416_PREDICTED	null	null	62589
LHFPL4	LHFPL4	lipoma HMGIC fusion partner-like 4	62588.9
LOC301118	null	null	62588.6
PLN	PLN	phospholamban	62588
ZIC2_PREDICTED	null	null	62587.7
GPR12	GPR12	G protein-coupled receptor 12	62587.5
RGD1559856_PREDICTED	null	null	62587.4
AGT	AGT	angiotensinogen (serpin peptidase inhibitor, clade A, member 8)	62587.3
LOC499516	null	null	62587
RGD1561444_PREDICTED	null	null	62587
LMBR1L	LMBR1L	limb region 1 homolog (mouse)-like	62586.8
ODF1	ODF1	outer dense fiber of sperm tails 1	62586.4
IGHE	IGHE	immunoglobulin heavy constant epsilon	62586.4
NRTN	NRTN	neurturin	62586.3
FCNB	null	null	62586.3
RECQL4_PREDICTED	null	null	62586.2
RGD1564936_PREDICTED	null	null	62585.7
NOVA2_PREDICTED	null	null	62584.9
STON2_PREDICTED	null	null	62584.5
TESK2	TESK2	testis-specific kinase 2	62583.9
HAO1_MAPPED	null	null	62583.7
ZBTB12	ZBTB12	zinc finger and BTB domain containing 12	62583.6
PPIC	PPIC	peptidylprolyl isomerase C (cyclophilin C)	62583.4
TMEM7_PREDICTED	null	null	62582.2
SLC4A4	SLC4A4	solute carrier family 4, sodium bicarbonate cotransporter, member 4	62582.1
CHRNA4	CHRNA4	cholinergic receptor, nicotinic, alpha 4	62582
HLX1_PREDICTED	null	null	62581.6
WNT2B	WNT2B	wingless-type MMTV integration site family, member 2B	62581.6
VCS-BETA1	null	null	62581.5
KRT25	KRT25	keratin 25	62581.3
LOC361016	null	null	62581.3
MUSK	MUSK	muscle, skeletal, receptor tyrosine kinase	62580.8
RIBC2	RIBC2	RIB43A domain with coiled-coils 2	62580.3
GLULD1	GLULD1	glutamate-ammonia ligase (glutamine synthetase) domain containing 1	62578.8
CCR4	CCR4	chemokine (C-C motif) receptor 4	62578.3
KIAA0415	KIAA0415	-	62578.3
LHX5	LHX5	LIM homeobox 5	62577.9
RGD1564003_PREDICTED	null	null	62577.8
RGD1308066_PREDICTED	null	null	62577.2
VIPR1	VIPR1	vasoactive intestinal peptide receptor 1	62577
RGD1562657_PREDICTED	null	null	62576.6
TSHB	TSHB	thyroid stimulating hormone, beta	62576
RGD1560356_PREDICTED	null	null	62575.7
PASK	PASK	PAS domain containing serine/threonine kinase	62575.4
CREB3L4	CREB3L4	cAMP responsive element binding protein 3-like 4	62575.1
RGD1565745_PREDICTED	null	null	62575
CLCN1	CLCN1	chloride channel 1, skeletal muscle (Thomsen disease, autosomal dominant)	62575
FGF23	FGF23	fibroblast growth factor 23	62574.9
CLINT1	CLINT1	clathrin interactor 1	62574.9
DRD1	DRD1	dopamine receptor D1	62574.3
GBX2	GBX2	gastrulation brain homeobox 2	62574.2
LOC500803	null	null	62573.4
RGD1563417_PREDICTED	null	null	62573.3
HOXD3_MAPPED	null	null	62573.3
LOC363326	null	null	62573.3
RGD1562838_PREDICTED	null	null	62573.1
CNTN6	CNTN6	contactin 6	62572.9
RGD1308165_PREDICTED	null	null	62572.7
FOXE3	FOXE3	forkhead box E3	62572.4
GRIK2	GRIK2	glutamate receptor, ionotropic, kainate 2	62571.9
LOC257643	null	null	62571.8
IGG-2A /// LOC500728	null	null	62571.7
INSL6	INSL6	insulin-like 6	62571.6
CHIA	CHIA	chitinase, acidic	62571.1
HSPB3	HSPB3	heat shock 27kDa protein 3	62571.1
RGD1560871_PREDICTED	null	null	62570.3
RGD1311224_PREDICTED	null	null	62570.3
NKX6-2_PREDICTED	null	null	62570.1
CCL17	CCL17	chemokine (C-C motif) ligand 17	62569.8
CDX1_PREDICTED	null	null	62569.8
SLK	SLK	STE20-like kinase (yeast)	62569.4
RGD1565004_PREDICTED	null	null	62568.5
RGD1564741_PREDICTED	null	null	62568.5
IFNK_PREDICTED	null	null	62568.2
GRAP2	GRAP2	GRB2-related adaptor protein 2	62567.8
PDE4C	PDE4C	phosphodiesterase 4C, cAMP-specific (phosphodiesterase E1 dunce homolog, Drosophila)	62567.5
EHHADH	EHHADH	enoyl-Coenzyme A, hydratase/3-hydroxyacyl Coenzyme A dehydrogenase	62567.4
RGD1564312_PREDICTED	null	null	62567.4
RGD1562548_PREDICTED	null	null	62567.3
RGD1560722_PREDICTED	null	null	62567.1
LTA	LTA	lymphotoxin alpha (TNF superfamily, member 1)	62566.7
RGD1561680_PREDICTED	null	null	62566.3
DIAP1_PREDICTED	null	null	62566.1
RGD1308106_PREDICTED	null	null	62565.6
RGD1561070_PREDICTED	null	null	62565.6
RATNP-3B	null	null	62565.1
RGD1563729_PREDICTED	null	null	62564.9
USP43_PREDICTED	null	null	62564.7
FMN2_PREDICTED	null	null	62564.5
PAX3	PAX3	paired box gene 3 (Waardenburg syndrome 1)	62564.3
MYH8	MYH8	myosin, heavy chain 8, skeletal muscle, perinatal	62564
LNX1_PREDICTED	null	null	62563.8
[truncated: 11,344 more rows]

## Sheet: Top Egr1 gene_index gene sets
Enrichment in phenotype: positive correlation with profile 327 / 1195 gene sets are upregulated in phenotype Egr1_at_pos 86 gene sets are significant at FDR < 25% 47 gene sets are significantly enriched at nominal pvalue < 1% 79 gene sets are significantly enriched at nominal pvalue < 5%
NAME		SIZE	ES	NES	NOM p-val	FDR q-val	FWER p-val	RANK AT MAX	LEADING EDGE
RIBOSOMAL_PROTEINS		69	0.71243	5.95702	0	0	0	129	tags=59%, list=1%, signal=60%
HSA03010_RIBOSOME		52	0.730088	5.55044	0	0	0	129	tags=60%, list=1%, signal=60%
HSA04080_NEUROACTIVE_LIGAND_RECEPTOR_INTERACTION		210	0.434918	5.49464	0	0	0	5043	tags=80%, list=38%, signal=126%
GPCRDB_CLASS_A_RHODOPSIN_LIKE		122	0.433975	4.57401	0	0	0	6128	tags=88%, list=46%, signal=161%
GPCRS_CLASS_A_RHODOPSIN_LIKE		104	0.437166	4.33481	0	0	0	5419	tags=83%, list=41%, signal=138%
MONOAMINE_GPCRS		30	0.56158	3.41614	0	0	0	5043	tags=93%, list=38%, signal=150%
PEPTIDE_GPCRS		53	0.402823	3.08127	0	0	0	4353	tags=72%, list=33%, signal=106%
HSA04950_MATURITY_ONSET_DIABETES_OF_THE_YOUNG		17	0.649496	3.01088	0	0	0	3343	tags=88%, list=25%, signal=118%
HYPOPHYSECTOMY_RAT_UP		33	0.453553	2.92139	0	0	0	134	tags=33%, list=1%, signal=34%
GNATENKO_PLATELET		28	0.488675	2.82174	0	7.38183e-05	0.002	88	tags=32%, list=1%, signal=32%
GNATENKO_PLATELET_UP		28	0.488675	2.7881	0	6.71075e-05	0.002	88	tags=32%, list=1%, signal=32%
HSA04060_CYTOKINE_CYTOKINE_RECEPTOR_INTERACTION		142	0.24959	2.78499	0	6.15152e-05	0.002	6150	tags=68%, list=46%, signal=124%
HSA04020_CALCIUM_SIGNALING_PATHWAY		155	0.237095	2.74535	0	0.000173265	0.006	5957	tags=65%, list=45%, signal=116%
DCPATHWAY		16	0.577057	2.64243	0	0.000506125	0.019	4847	tags=94%, list=36%, signal=147%
FLOTHO_CASP8AP2_MRD_DIFF		42	0.381848	2.63517	0	0.000472384	0.019	245	tags=29%, list=2%, signal=29%
GH_EXOGENOUS_MIDDLE_UP		52	0.338489	2.57411	0	0.000675977	0.029	4250	tags=63%, list=32%, signal=93%
HIPPOCAMPUS_DEVELOPMENT_PRENATAL		19	0.519688	2.56401	0	0.000745658	0.034	115	tags=37%, list=1%, signal=37%
CYTOKINEPATHWAY		17	0.545271	2.52703	0	0.0011411	0.055	4847	tags=88%, list=36%, signal=138%
HSA04640_HEMATOPOIETIC_CELL_LINEAGE		49	0.348518	2.52589	0	0.00110069	0.056	3996	tags=61%, list=30%, signal=87%

## Sheet: Top categorical gene sets
Top 20 gene sets for Control
NAME		SIZE	ES	NES	NOM p-val	FDR q-val	FWER p-val	RANK AT MAX	LEADING EDGE
RIBOSOMAL_PROTEINS		69	0.71243	5.95702	0	0	0	129	tags=59%, list=1%, signal=60%				Enrichment in phenotype: control (3 samples)
HSA03010_RIBOSOME		52	0.730088	5.55044	0	0	0	129	tags=60%, list=1%, signal=60%
HSA04080_NEUROACTIVE_LIGAND_RECEPTOR_INTERACTION		210	0.434918	5.49464	0	0	0	5043	tags=80%, list=38%, signal=126%				273 / 1195 gene sets are upregulated in phenotype control
GPCRDB_CLASS_A_RHODOPSIN_LIKE		122	0.433975	4.57401	0	0	0	6128	tags=88%, list=46%, signal=161%				0 gene sets are significant at FDR < 25%
GPCRS_CLASS_A_RHODOPSIN_LIKE		104	0.437166	4.33481	0	0	0	5419	tags=83%, list=41%, signal=138%				27 gene sets are significantly enriched at nominal pvalue < 1%
MONOAMINE_GPCRS		30	0.56158	3.41614	0	0	0	5043	tags=93%, list=38%, signal=150%				27 gene sets are significantly enriched at nominal pvalue < 5%
PEPTIDE_GPCRS		53	0.402823	3.08127	0	0	0	4353	tags=72%, list=33%, signal=106%
HSA04950_MATURITY_ONSET_DIABETES_OF_THE_YOUNG		17	0.649496	3.01088	0	0	0	3343	tags=88%, list=25%, signal=118%
HYPOPHYSECTOMY_RAT_UP		33	0.453553	2.92139	0	0	0	134	tags=33%, list=1%, signal=34%
GNATENKO_PLATELET		28	0.488675	2.82174	0	7.38183e-05	0.002	88	tags=32%, list=1%, signal=32%
GNATENKO_PLATELET_UP		28	0.488675	2.7881	0	6.71075e-05	0.002	88	tags=32%, list=1%, signal=32%
HSA04060_CYTOKINE_CYTOKINE_RECEPTOR_INTERACTION		142	0.24959	2.78499	0	6.15152e-05	0.002	6150	tags=68%, list=46%, signal=124%
HSA04020_CALCIUM_SIGNALING_PATHWAY		155	0.237095	2.74535	0	0.000173265	0.006	5957	tags=65%, list=45%, signal=116%
DCPATHWAY		16	0.577057	2.64243	0	0.000506125	0.019	4847	tags=94%, list=36%, signal=147%
FLOTHO_CASP8AP2_MRD_DIFF		42	0.381848	2.63517	0	0.000472384	0.019	245	tags=29%, list=2%, signal=29%
GH_EXOGENOUS_MIDDLE_UP		52	0.338489	2.57411	0	0.000675977	0.029	4250	tags=63%, list=32%, signal=93%
HIPPOCAMPUS_DEVELOPMENT_PRENATAL		19	0.519688	2.56401	0	0.000745658	0.034	115	tags=37%, list=1%, signal=37%
CYTOKINEPATHWAY		17	0.545271	2.52703	0	0.0011411	0.055	4847	tags=88%, list=36%, signal=138%
HSA04640_HEMATOPOIETIC_CELL_LINEAGE		49	0.348518	2.52589	0	0.00110069	0.056	3996	tags=61%, list=30%, signal=87%
HSIAO_LIVER_SPECIFIC_GENES		190	0.202838	2.49391	0	0.00125277	0.067	4773	tags=52%, list=36%, signal=79%
Top 20 gene sets for 1X
NAME		SIZE	ES	NES	NOM p-val	FDR q-val	FWER p-val	RANK AT MAX	LEADING EDGE				Enrichment in phenotype: 1X IMO STRESS (3 samples)
IL6PATHWAY		19	-0.5195	-1.71329	0	0.766906	0.281	300	tags=16%, list=2%, signal=16%
DER_IFNG_UP		40	-0.47098	-1.7054	0	0.409452	0.333	456	tags=20%, list=3%, signal=21%				922 / 1195 gene sets are upregulated in phenotype 1X IMO STRESS
IFN_GAMMA_UP		26	-0.529692	-1.6981	0	0.307828	0.389	456	tags=27%, list=3%, signal=28%				483 gene sets are significantly enriched at FDR < 25%
IFN_ANY_UP		53	-0.515492	-1.68971	0	0.258326	0.389	456	tags=21%, list=3%, signal=21%				419 gene sets are significantly enriched at nominal pvalue < 1%
ADIP_VS_FIBRO_DN		23	-0.482917	-1.67868	0	0.225729	0.433	84	tags=9%, list=1%, signal=9%				419 gene sets are significantly enriched at nominal pvalue < 5%
IFN_BETA_UP		40	-0.506207	-1.6293	0	0.264431	0.522	300	tags=20%, list=2%, signal=20%
HDACI_COLON_TSA2HRS_UP		34	-0.452732	-1.62728	0	0.234084	0.522	245	tags=15%, list=2%, signal=15%
PENG_LEUCINE_UP		62	-0.423429	-1.62694	0	0.211323	0.522	842	tags=16%, list=6%, signal=17%
ESR_FIBROBLAST_UP		33	-0.538349	-1.6247	0	0.193621	0.522	1061	tags=21%, list=8%, signal=23%
STRESS_GENOTOXIC_SPECIFIC_DN		28	-0.581262	-1.61083	0	0.204097	0.573	771	tags=29%, list=6%, signal=30%
HIPPOCAMPUS_DEVELOPMENT_PRENATAL		19	-0.453353	-1.60856	0	0.19027	0.573	251	tags=11%, list=2%, signal=11%
MOOTHA_VOXPHOS		45	-0.329829	-1.60518	0.108481	0.183574	0.573	323	tags=4%, list=2%, signal=5%
HSA05219_BLADDER_CANCER		32	-0.453713	-1.59417	0	0.214447	0.678	511	tags=19%, list=4%, signal=19%
IL2RBPATHWAY		32	-0.397186	-1.58941	0	0.216552	0.678	2222	tags=31%, list=17%, signal=37%
DER_IFNB_UP		55	-0.444174	-1.58936	0	0.205581	0.678	323	tags=16%, list=2%, signal=17%
DSRNA_UP		28	-0.488976	-1.58417	0	0.199596	0.678	1133	tags=25%, list=8%, signal=27%
NAKAJIMA_MCSMBP_MAST		34	-0.571542	-1.58128	0	0.19511	0.719	590	tags=18%, list=4%, signal=18%
NING_COPD_UP		91	-0.524781	-1.57555	0	0.19726	0.719	2827	tags=41%, list=21%, signal=51%
ROTH_HTERT_DIFF		16	-0.502848	-1.57421	0.0797546	0.195818	0.719	511	tags=19%, list=4%, signal=19%
PENG_GLUTAMINE_UP		138	-0.339689	-1.54938	0	0.220178	0.772	1459	tags=16%, list=11%, signal=18%
