# Supplementary material for: A systems approach identifies co-signaling molecules of early growth response 1 transcription factor in immobilization stress
Source: BMC Syst Biol. 2014 Sep 11;8:100. doi: 10.1186/s12918-014-0100-8 (PMC4363937; doi:10.1186/s12918-014-0100-8)
Supplement: Additional file 4: — GSEA 6× IMO data. Same as for Additional file 3, except the data are for 6× samples. [file s12918-014-0100-8-S4.xls]

## Sheet: GSEA parameters
producer_class	xtools.gsea.Gsea
producer_timestamp	1211212836921
param	collapse	TRUE
param	cls	C:\Documents and Settings\npapanikoloau\gsea_home\output\may19\1368321_at_profile_in_IMOControlVS1X.cls
param	plot_top_x	20
param	norm	meandiv
param	save_rnd_lists	TRUE
param	median	TRUE
param	num	100
param	scoring_scheme	classic
param	make_sets	TRUE
param	mode	Median_of_probes
param	gmx	gseaftp.broad.mit.edu://pub/gsea/gene_sets/c2.all.v2.5.symbols.gmt
param	gui	FALSE
param	chip	gseaftp.broad.mit.edu://pub/gsea/annotations/Rat230_2.chip
param	metric	Euclidean
param	rpt_label	Controlvs1XIMO_analysisUsingMSIgC2DB2.5
param	help	FALSE
param	order	descending
param	out	C:\Documents and Settings\npapanikoloau\gsea_home\output\may19contrlVS1XwithMSig2.5REPEAT
param	permute	gene_set
param	rnd_type	no_balance
param	set_min	15
param	include_only_symbols	TRUE
param	sort	real
param	rnd_seed	timestamp
param	nperm	1000
param	zip_report	TRUE
param	set_max	500
param	res	C:\Documents and Settings\npapanikoloau\gsea_home\MICROARRAY TXT FILES FOR ANALYSIS\1X IMO STRESS\IMOControlVS1X.txt
file	C:\Documents and Settings\npapanikoloau\gsea_home\output\may19contrlVS1XwithMSig2.5REPEAT\Controlvs1XIMO_analysisUsingMSIgC2DB2.5.Gsea.1211212836921\index.html

## Sheet: Top gene setsEgr1_POS gene inde
Enrichment in phenotype: positive correlation with Egr1 profile
60 gene sets are significant at FDR < 25%
33 gene sets are significantly enriched at nominal pvalue < 1%
57 gene sets are significantly enriched at nominal pvalue < 5%
NAME			SIZE	ES	NES	NOM p-val	FDR q-val	FWER p-val	RANK AT MAX	LEADING EDGE
HSA04080_NEUROACTIVE_LIGAND_RECEPTOR_INTERACTION			210	0.406645	6.77575	0	0	0	6286	tags=87%, list=47%, signal=162%
RIBOSOMAL_PROTEINS			69	0.615956	6.02217	0	0	0	138	tags=62%, list=1%, signal=63%
GPCRDB_CLASS_A_RHODOPSIN_LIKE			122	0.409611	5.35668	0	0	0	6286	tags=88%, list=47%, signal=164%
HSA03010_RIBOSOME			52	0.589608	5.04098	0	0	0	117	tags=60%, list=1%, signal=60%
GPCRS_CLASS_A_RHODOPSIN_LIKE			104	0.41668	4.89807	0	0	0	6286	tags=88%, list=47%, signal=166%
PEPTIDE_GPCRS			53	0.435002	3.76232	0	0	0	3281	tags=68%, list=25%, signal=90%
HSA04020_CALCIUM_SIGNALING_PATHWAY			155	0.211169	3.06053	0	0	0	7372	tags=76%, list=55%, signal=168%
MONOAMINE_GPCRS			30	0.463567	2.97752	0	4.84694e-05	0.001	6281	tags=93%, list=47%, signal=176%
HSA04060_CYTOKINE_CYTOKINE_RECEPTOR_INTERACTION			142	0.191975	2.68916	0	0.000851737	0.019	7425	tags=75%, list=56%, signal=167%
GPCRDB_OTHER			31	0.38487	2.55411	0.0019685	0.00244951	0.061	3484	tags=65%, list=26%, signal=87%
GH_EXOGENOUS_ANY_UP			121	0.195789	2.50244	0	0.00355223	0.093	5791	tags=63%, list=43%, signal=110%
GH_EXOGENOUS_MIDDLE_UP			52	0.297845	2.49594	0	0.00344663	0.099	5791	tags=73%, list=43%, signal=129%
LEE_CIP_DN			49	0.297523	2.47005	0	0.00365616	0.111	3396	tags=55%, list=25%, signal=74%
GPCRS_CLASS_B_SECRETIN_LIKE			22	0.431537	2.45409	0	0.00380702	0.125	4561	tags=77%, list=34%, signal=117%
HSA04950_MATURITY_ONSET_DIABETES_OF_THE_YOUNG			17	0.48531	2.40627	0	0.00494517	0.174	5305	tags=88%, list=40%, signal=146%
CYTOKINEPATHWAY			17	0.489428	2.40021	0	0.00492484	0.186	6035	tags=94%, list=45%, signal=172%
GPCRDB_CLASS_B_SECRETIN_LIKE			22	0.431537	2.39787	0	0.00472614	0.19	4561	tags=77%, list=34%, signal=117%
HYPOPHYSECTOMY_RAT_UP			33	0.335537	2.30346	0	0.00918282	0.351	385	tags=36%, list=3%, signal=37%
DCPATHWAY			16	0.48571	2.29859	0	0.00902296	0.363	6035	tags=94%, list=45%, signal=171%
IGF_VS_PDGF_UP			39	0.304944	2.26286	0	0.0109677	0.444	6548	tags=79%, list=49%, signal=156%

## Sheet: Top gene sets-CATEGORICAL
Enrichment in phenotype: control
Top 20 gene sets for Control
NAME			SIZE	ES	NES	NOM p-val	FDR q-val	FWER p-val	RANK AT MAX	LEADING EDGE
SIG_BCR_SIGNALING_PATHWAY			35	0.28588	2.03883	0.00588235	1	0.907	5344	tags=69%, list=40%, signal=114%
HSA05211_RENAL_CELL_CARCINOMA			56	0.230007	2.01102	0.00205761	0.620124	0.938	5044	tags=61%, list=38%, signal=97%
FASPATHWAY			20	0.362024	1.95205	0.0169492	0.591897	0.977	5183	tags=75%, list=39%, signal=122%
HSA05210_COLORECTAL_CANCER			64	0.212056	1.94782	0.00843882	0.456128	0.98	5314	tags=61%, list=40%, signal=101%
HOFMANN_MANTEL_LYMPHOMA_VS_LYMPH_NODES_DN			17	0.378892	1.90693	0.0113852	0.458974	0.994	7508	tags=94%, list=56%, signal=215%
SANA_IFNG_ENDOTHELIAL_UP			31	0.281172	1.86551	0.00957854	0.486823	0.998	4434	tags=61%, list=33%, signal=92%
HSA05212_PANCREATIC_CANCER			60	0.192504	1.74329	0.0201613	0.811351	1	5003	tags=57%, list=37%, signal=90%
DNA_REPLICATION_REACTOME			24	0.282704	1.72963	0.0203252	0.764186	1	5129	tags=67%, list=38%, signal=108%
BRENTANI_DEATH			45	0.215702	1.72245	0.0185185	0.704817	1	7805	tags=80%, list=58%, signal=192%
CASPASEPATHWAY			20	0.311949	1.68504	0.0181452	0.768639	1	5183	tags=70%, list=39%, signal=114%
TNFR1PATHWAY			20	0.311949	1.67411	0.0195695	0.737535	1	5183	tags=70%, list=39%, signal=114%
HDACPATHWAY			24	0.289768	1.67041	0.0368932	0.688464	1	3923	tags=58%, list=29%, signal=82%
ST_INTERLEUKIN_4_PATHWAY			20	0.314445	1.66883	0.046332	0.639957	1	1814	tags=45%, list=14%, signal=52%
HSA04664_FC_EPSILON_RI_SIGNALING_PATHWAY			58	0.179369	1.65585	0.0241449	0.634879	1	6128	tags=64%, list=46%, signal=117%
HSA05223_NON_SMALL_CELL_LUNG_CANCER			45	0.20197	1.62828	0.0353817	0.67542	1	5319	tags=60%, list=40%, signal=99%
G1_TO_S_CELL_CYCLE_REACTOME			44	0.204733	1.61772	0.0333988	0.665317	1	5464	tags=61%, list=41%, signal=104%
HSA05213_ENDOMETRIAL_CANCER			39	0.217685	1.61428	0.0604839	0.635959	1	5314	tags=62%, list=40%, signal=102%
CARM_ERPATHWAY			19	0.310097	1.60882	0.0237624	0.616073	1	8508	tags=95%, list=64%, signal=261%
HSA00562_INOSITOL_PHOSPHATE_METABOLISM			33	0.236789	1.59721	0.0524272	0.616171	1	2508	tags=42%, list=19%, signal=52%
HSA00600_SPHINGOLIPID_METABOLISM			21	0.29208	1.59193	0.0477178	0.599934	1	6274	tags=76%, list=47%, signal=144%
Enrichment in phenotype: 1X IMO STRESS
Top 20 gene sets for 6X
NAME			SIZE	ES	NES	NOM p-val	FDR q-val	FWER p-val	RANK AT MAX	LEADING EDGE
RIBOSOMAL_PROTEINS			69	-0.692141	-6.77132	0	0	0	1836	tags=83%, list=14%, signal=95%
HSA03010_RIBOSOME			52	-0.743557	-6.34618	0	0	0	2435	tags=92%, list=18%, signal=112%
HSA00190_OXIDATIVE_PHOSPHORYLATION			65	-0.526628	-5.08408	0	0	0	3067	tags=75%, list=23%, signal=97%
FLECHNER_KIDNEY_TRANSPLANT_WELL_UP			339	-0.221746	-4.70075	0	0	0	3415	tags=47%, list=26%, signal=62%
MOOTHA_VOXPHOS			45	-0.572146	-4.51974	0	0	0	3067	tags=80%, list=23%, signal=104%
ELECTRON_TRANSPORT_CHAIN			57	-0.466476	-4.09664	0	0	0	3401	tags=72%, list=25%, signal=96%
PENG_GLUTAMINE_DN			180	-0.260342	-4.03614	0	0	0	3468	tags=52%, list=26%, signal=69%
UVB_NHEK2_UP			45	-0.487955	-3.91029	0	0	0	2111	tags=64%, list=16%, signal=76%
PENG_RAPAMYCIN_DN			140	-0.276729	-3.8973	0	0	0	3686	tags=55%, list=28%, signal=75%
UVB_NHEK3_ALL			279	-0.203391	-3.88959	0	0	0	3035	tags=43%, list=23%, signal=54%
NING_COPD_UP			91	-0.347227	-3.84246	0	0	0	3464	tags=60%, list=26%, signal=81%
OXIDATIVE_PHOSPHORYLATION			41	-0.503471	-3.83938	0	0	0	3067	tags=73%, list=23%, signal=95%
HCC_SURVIVAL_GOOD_VS_POOR_DN			78	-0.369615	-3.83295	0	0	0	2967	tags=59%, list=22%, signal=75%
HUMAN_MITODB_6_2002			255	-0.205135	-3.72781	0	0	0	3072	tags=43%, list=23%, signal=55%
TARTE_PLASMA_BLASTIC			198	-0.228782	-3.66811	0	0	0	3463	tags=48%, list=26%, signal=65%
ET743_SARCOMA_UP			46	-0.450804	-3.54076	0	0	0	4449	tags=78%, list=33%, signal=117%
HDACI_COLON_CUR2HRS_UP			18	-0.698495	-3.53964	0	0	0	2554	tags=89%, list=19%, signal=110%
JISON_SICKLECELL_DIFF			213	-0.216932	-3.53768	0	0	0	2540	tags=40%, list=19%, signal=49%
PENG_LEUCINE_DN			109	-0.291242	-3.52596	0	0	0	2757	tags=50%, list=21%, signal=62%
ROME_INSULIN_2F_UP			114	-0.281498	-3.5005	0	0	0	4119	tags=59%, list=31%, signal=84%

## Sheet: ranked_gene_list  CATEGORICAL
NAME	GENE_SYMBOL	GENE_TITLE	SCORE
BIK	BIK	BCL2-interacting killer (apoptosis-inducing)	4.43336
RGD1562336_PREDICTED	null	null	4.24854
RGD1310320	null	null	4.04541
MUTYH	MUTYH	mutY homolog (E. coli)	4.01691
RGD1560916_PREDICTED	null	null	3.98084
GRB14	GRB14	growth factor receptor-bound protein 14	3.96834
EHHADH	EHHADH	enoyl-Coenzyme A, hydratase/3-hydroxyacyl Coenzyme A dehydrogenase	3.95632
RGD1559689_PREDICTED	null	null	3.90389
ZCCHC11_PREDICTED	null	null	3.83447
PTPN21	PTPN21	protein tyrosine phosphatase, non-receptor type 21	3.79951
DUSP23_PREDICTED	null	null	3.60133
ABCC3	ABCC3	ATP-binding cassette, sub-family C (CFTR/MRP), member 3	3.57776
SBK1	SBK1	SH3-binding domain kinase 1	3.57447
SYTL2_PREDICTED	null	null	3.51263
CX3CR1	CX3CR1	chemokine (C-X3-C motif) receptor 1	3.45864
IRAK1_PREDICTED	null	null	3.44689
RGD1562711_PREDICTED	null	null	3.44428
PLUNC	PLUNC	palate, lung and nasal epithelium carcinoma associated	3.36539
RGD1306880_PREDICTED	null	null	3.36303
CTE1 /// MTE1	null	null	3.3566
TANK /// LOC497768	null	null	3.35056
RGD1310383_PREDICTED	null	null	3.348
OGT	OGT	O-linked N-acetylglucosamine (GlcNAc) transferase (UDP-N-acetylglucosamine:polypeptide-N-acetylglucosaminyl transferase)	3.33193
DHRS3	DHRS3	dehydrogenase/reductase (SDR family) member 3	3.32584
SEMA4A	SEMA4A	sema domain, immunoglobulin domain (Ig), transmembrane domain (TM) and short cytoplasmic domain, (semaphorin) 4A	3.29441
RGD1564045_PREDICTED	null	null	3.29092
PWP1_PREDICTED	null	null	3.27962
P2RY14	P2RY14	purinergic receptor P2Y, G-protein coupled, 14	3.27163
RGD1561028	null	null	3.26269
RPP25	RPP25	ribonuclease P 25kDa subunit	3.25212
IGTP	null	null	3.24406
CUL4B_PREDICTED	null	null	3.24323
SEMA4B	SEMA4B	sema domain, immunoglobulin domain (Ig), transmembrane domain (TM) and short cytoplasmic domain, (semaphorin) 4B	3.22482
CACNG3	CACNG3	calcium channel, voltage-dependent, gamma subunit 3	3.21703
PCTP	PCTP	phosphatidylcholine transfer protein	3.21026
CXCR4	CXCR4	chemokine (C-X-C motif) receptor 4	3.1964
LOC313391	null	null	3.16068
RGD1562596_PREDICTED	null	null	3.13085
SOS2	SOS2	son of sevenless homolog 2 (Drosophila)	3.12854
RGD1310827	null	null	3.1265
ST5_PREDICTED	null	null	3.10353
DHX32_PREDICTED	null	null	3.09968
RGD1563853_PREDICTED	null	null	3.06368
RGD1310139_PREDICTED	null	null	3.05636
DDR1	DDR1	discoidin domain receptor family, member 1	3.04652
CAPN10	CAPN10	calpain 10	3.03717
LYPD3	LYPD3	LY6/PLAUR domain containing 3	3.03668
SMARCD2	SMARCD2	SWI/SNF related, matrix associated, actin dependent regulator of chromatin, subfamily d, member 2	3.03113
RGD1566068_PREDICTED	null	null	3.02908
RETNLA	null	null	3.0169
PIAS3	PIAS3	protein inhibitor of activated STAT, 3	3.00484
IDE	IDE	insulin-degrading enzyme	3.00319
TSPYL4	TSPYL4	TSPY-like 4	3.0024
MGC94183	null	null	3.00051
RGD1306676	null	null	3.00048
MSH2	MSH2	mutS homolog 2, colon cancer, nonpolyposis type 1 (E. coli)	2.99673
RGD1562136_PREDICTED	null	null	2.98936
ZFYVE21_PREDICTED	null	null	2.98395
SH3TC1_PREDICTED	null	null	2.97501
CLN3	CLN3	ceroid-lipofuscinosis, neuronal 3, juvenile (Batten, Spielmeyer-Vogt disease)	2.97414
RFNG	RFNG	radical fringe homolog (Drosophila)	2.96587
RGD1311842_PREDICTED	null	null	2.95154
CALCOCO1	CALCOCO1	calcium binding and coiled-coil domain 1	2.94943
C3ORF64	C3ORF64	chromosome 3 open reading frame 64	2.94931
RGD1561163_PREDICTED	null	null	2.94836
RGD1305587_PREDICTED	null	null	2.94548
ZFP691_PREDICTED	null	null	2.94337
PLA2G4B_PREDICTED	null	null	2.93974
ATP6V1G2	ATP6V1G2	ATPase, H+ transporting, lysosomal 13kDa, V1 subunit G2	2.93843
RGD1565310_PREDICTED	null	null	2.92631
PDCL	PDCL	phosducin-like	2.91414
BTBD14B	BTBD14B	BTB (POZ) domain containing 14B	2.90429
SERT1	null	null	2.87799
RGD1308890_PREDICTED	null	null	2.87221
RASAL1_PREDICTED	null	null	2.85639
CXXC1	CXXC1	CXXC finger 1 (PHD domain)	2.85629
NAT1	NAT1	N-acetyltransferase 1 (arylamine N-acetyltransferase)	2.85316
EMG1_PREDICTED	null	null	2.85301
LOC502894	null	null	2.8461
LOC500496	null	null	2.84585
RGD1563811_PREDICTED	null	null	2.84437
RGD1310006	null	null	2.83787
LOC310665	null	null	2.83778
LOC299949	null	null	2.8365
RGD1563436_PREDICTED	null	null	2.8362
RGD1359158	null	null	2.83204
MMP14	MMP14	matrix metallopeptidase 14 (membrane-inserted)	2.82657
KRT1-4	null	null	2.82633
DNMT1	DNMT1	DNA (cytosine-5-)-methyltransferase 1	2.8209
RGD1565074_PREDICTED	null	null	2.81964
RGD1307554_PREDICTED	null	null	2.78693
SPRY1_PREDICTED	null	null	2.78506
RGD1566254_PREDICTED	null	null	2.78139
RGD1311562_PREDICTED	null	null	2.77747
ZBTB7B_PREDICTED	null	null	2.77137
GOLPH3	GOLPH3	golgi phosphoprotein 3 (coat-protein)	2.76697
RGD1564300_PREDICTED	null	null	2.7655
RGD1310686	null	null	2.7574
KCTD3	KCTD3	potassium channel tetramerisation domain containing 3	2.7562
FBXO4_PREDICTED	null	null	2.75163
HCRTR2	HCRTR2	hypocretin (orexin) receptor 2	2.75157
RGD1310769_PREDICTED	null	null	2.74289
TMEM106B	TMEM106B	transmembrane protein 106B	2.74272
RGD1562262_PREDICTED	null	null	2.74006
LOC499337	null	null	2.73927
TADA2L	TADA2L	transcriptional adaptor 2 (ADA2 homolog, yeast)-like	2.73494
MKNK2	MKNK2	MAP kinase interacting serine/threonine kinase 2	2.73416
RATNP-3B	null	null	2.73351
RGD1562626_PREDICTED	null	null	2.73158
TMEM34	TMEM34	transmembrane protein 34	2.72568
E030032D13RIK	null	null	2.72171
SLC12A9	SLC12A9	solute carrier family 12 (potassium/chloride transporters), member 9	2.7147
SLC26A6_PREDICTED	null	null	2.70629
ATP4A	ATP4A	ATPase, H+/K+ exchanging, alpha polypeptide	2.70094
WHSC2	WHSC2	Wolf-Hirschhorn syndrome candidate 2	2.6945
RGD1566363_PREDICTED	null	null	2.69096
RAPGEF3	RAPGEF3	Rap guanine nucleotide exchange factor (GEF) 3	2.69012
AKAP7	AKAP7	A kinase (PRKA) anchor protein 7	2.68828
CCNG2_PREDICTED	null	null	2.68344
RGD1305314	null	null	2.68219
TMEM86A_PREDICTED	null	null	2.67992
RGD1563033_PREDICTED	null	null	2.67857
RGD1306001_PREDICTED	null	null	2.67524
RGD1304595_PREDICTED	null	null	2.67363
RGD1305351	null	null	2.6712
INPP5E	INPP5E	inositol polyphosphate-5-phosphatase, 72 kDa	2.66652
FRS3	FRS3	fibroblast growth factor receptor substrate 3	2.65614
ZFP668_PREDICTED	null	null	2.65398
LOC500054	null	null	2.64678
LOC500430	null	null	2.64629
CTF1	CTF1	cardiotrophin 1	2.64125
RP1H /// RGD1565647_	null	null	2.63948
RGD1565557_PREDICTED	null	null	2.63317
RGD1311859_PREDICTED	null	null	2.63018
LOC498035	null	null	2.62355
LOC316130	null	null	2.62307
UBE2T_PREDICTED	null	null	2.62002
CASP2	CASP2	caspase 2, apoptosis-related cysteine peptidase (neural precursor cell expressed, developmentally down-regulated 2)	2.61458
TNKS2_PREDICTED	null	null	2.61308
PIK3AP1_PREDICTED	null	null	2.61292
RGD1307700	null	null	2.60962
KBTBD5_PREDICTED	null	null	2.60961
BMF	BMF	Bcl2 modifying factor	2.60856
ERBB4	ERBB4	v-erb-a erythroblastic leukemia viral oncogene homolog 4 (avian)	2.60753
RT1-CE5	null	null	2.60569
NR0B2	NR0B2	nuclear receptor subfamily 0, group B, member 2	2.60522
PEX14	PEX14	peroxisomal biogenesis factor 14	2.60133
SSFA2_PREDICTED	null	null	2.60091
KCNMB1	KCNMB1	potassium large conductance calcium-activated channel, subfamily M, beta member 1	2.60055
RGD1304842_PREDICTED	null	null	2.59325
RGD1304910_PREDICTED	null	null	2.59266
RGD1562158_PREDICTED	null	null	2.59183
LOC498525	null	null	2.58887
PEX11B	PEX11B	peroxisomal biogenesis factor 11B	2.58698
PABPN1	PABPN1	poly(A) binding protein, nuclear 1	2.58078
SERPINB5	SERPINB5	serpin peptidase inhibitor, clade B (ovalbumin), member 5	2.57591
ZHX1	ZHX1	zinc fingers and homeoboxes 1	2.57342
CYHR1	CYHR1	cysteine/histidine-rich 1	2.57227
RGD1565685_PREDICTED	null	null	2.57161
RGD1562582_PREDICTED	null	null	2.5703
RGD1308117_PREDICTED	null	null	2.56939
CD48	CD48	CD48 molecule	2.56627
IMPACT	IMPACT	Impact homolog (mouse)	2.56511
RGD1311357_PREDICTED	null	null	2.56218
CBFB	CBFB	core-binding factor, beta subunit	2.55906
KBTBD4_PREDICTED	null	null	2.5572
IGSF1	IGSF1	immunoglobulin superfamily, member 1	2.55215
ABCG5	ABCG5	ATP-binding cassette, sub-family G (WHITE), member 5 (sterolin 1)	2.54747
RGD1562346_PREDICTED	null	null	2.54515
TTC23	TTC23	tetratricopeptide repeat domain 23	2.54505
CARKL	CARKL	carbohydrate kinase-like	2.54385
SENP7_PREDICTED	null	null	2.54315
RGD1565800_PREDICTED	null	null	2.53625
RGD1309922_PREDICTED	null	null	2.5284
RGD1563511_PREDICTED	null	null	2.52617
CASP6	CASP6	caspase 6, apoptosis-related cysteine peptidase	2.52526
GLOXD1	GLOXD1	glyoxalase domain containing 1	2.52445
TRIM3	TRIM3	tripartite motif-containing 3	2.51564
SSTR2	SSTR2	somatostatin receptor 2	2.51331
RIT1_PREDICTED	null	null	2.51217
CBLB	CBLB	Cas-Br-M (murine) ecotropic retroviral transforming sequence b	2.50896
RABEP2	RABEP2	rabaptin, RAB GTPase binding effector protein 2	2.50692
DOK2_PREDICTED	null	null	2.50292
LOC366468	null	null	2.50287
RGD1564912_PREDICTED	null	null	2.50056
RGD1310323	null	null	2.4985
ALPK1_PREDICTED	null	null	2.49628
LRRC16_PREDICTED	null	null	2.4961
OLAH	OLAH	oleoyl-ACP hydrolase	2.49567
MGC112775	null	null	2.49534
RGD1565283_PREDICTED	null	null	2.49515
RGD1305673_PREDICTED	null	null	2.49478
LOC378467	null	null	2.49393
FUT4	FUT4	fucosyltransferase 4 (alpha (1,3) fucosyltransferase, myeloid-specific)	2.49244
TCEAL1	TCEAL1	transcription elongation factor A (SII)-like 1	2.49244
AVPR1A	AVPR1A	arginine vasopressin receptor 1A	2.49108
RGD1311565 /// LOC49	null	null	2.48087
XPC_PREDICTED	null	null	2.48045
KLF16_PREDICTED	null	null	2.47819
NT5M_PREDICTED	null	null	2.4771
RGD1311358	null	null	2.47685
MGC94142	null	null	2.47639
GALNT4	GALNT4	UDP-N-acetyl-alpha-D-galactosamine:polypeptide N-acetylgalactosaminyltransferase 4 (GalNAc-T4)	2.47332
ZFP64	ZFP64	zinc finger protein 64 homolog (mouse)	2.47037
CHD6_PREDICTED	null	null	2.45868
RGD1308087	null	null	2.45758
PYGM	PYGM	phosphorylase, glycogen; muscle (McArdle syndrome, glycogen storage disease type V)	2.45165
ABCB1 /// ABCB1A	null	null	2.44622
RGD1559449_PREDICTED	null	null	2.44013
LOC498673	null	null	2.4375
UNC5A	UNC5A	unc-5 homolog A (C. elegans)	2.43121
RGS8	RGS8	regulator of G-protein signalling 8	2.4306
CIRBP	CIRBP	cold inducible RNA binding protein	2.42791
LOC500086	null	null	2.42687
CDK2	CDK2	cyclin-dependent kinase 2	2.42565
CDCA7	CDCA7	cell division cycle associated 7	2.4221
NT5C2_PREDICTED	null	null	2.42161
BRI3	BRI3	brain protein I3	2.42033
TGFBR3	TGFBR3	transforming growth factor, beta receptor III (betaglycan, 300kDa)	2.41795
LRRC17	LRRC17	leucine rich repeat containing 17	2.40924
RAB33A_PREDICTED	null	null	2.40543
MGC108823 /// RGD155	null	null	2.4027
RGD1307789	null	null	2.39994
TMPO	TMPO	thymopoietin	2.39288
SLC4A3	SLC4A3	solute carrier family 4, anion exchanger, member 3	2.3919
SOCS2	SOCS2	suppressor of cytokine signaling 2	2.38722
NUDT22	NUDT22	nudix (nucleoside diphosphate linked moiety X)-type motif 22	2.38683
BET1L	BET1L	blocked early in transport 1 homolog (S. cerevisiae)-like	2.38676
RGD1565608_PREDICTED	null	null	2.38172
FRK	FRK	fyn-related kinase	2.38031
RGD1561963_PREDICTED	null	null	2.37991
MID1IP1	MID1IP1	MID1 interacting protein 1 (gastrulation specific G12 homolog (zebrafish))	2.37805
MLH1 /// LOC497834	null	null	2.37712
COX15	COX15	COX15 homolog, cytochrome c oxidase assembly protein (yeast)	2.37582
RGD1311900_PREDICTED	null	null	2.37486
DPP3	DPP3	dipeptidyl-peptidase 3	2.37428
LMO2	LMO2	LIM domain only 2 (rhombotin-like 1)	2.37412
IRGM	IRGM	immunity-related GTPase family, M	2.37122
RAB23_PREDICTED	null	null	2.37031
TRERF1_PREDICTED	null	null	2.36909
VPS72_PREDICTED	null	null	2.36794
TLE4	TLE4	transducin-like enhancer of split 4 (E(sp1) homolog, Drosophila)	2.36238
RGD1566393_PREDICTED	null	null	2.35871
PDZRN3_PREDICTED	null	null	2.35848
GUCY1A3	GUCY1A3	guanylate cyclase 1, soluble, alpha 3	2.35631
RGD1309105_PREDICTED	null	null	2.35621
RGD1310597	null	null	2.35317
GIT2	GIT2	G protein-coupled receptor kinase interactor 2	2.35122
AKAP1	AKAP1	A kinase (PRKA) anchor protein 1	2.35094
ENTPD4_PREDICTED	null	null	2.34929
RAB11B	RAB11B	RAB11B, member RAS oncogene family	2.34626
WRB	WRB	tryptophan rich basic protein	2.34556
IFIT2	IFIT2	interferon-induced protein with tetratricopeptide repeats 2	2.34142
MAP2K6	MAP2K6	mitogen-activated protein kinase kinase 6	2.33681
RGD1310877_PREDICTED	null	null	2.33579
IKBKAP	IKBKAP	inhibitor of kappa light polypeptide gene enhancer in B-cells, kinase complex-associated protein	2.33574
MID2_PREDICTED	null	null	2.33529
CYB5R2	CYB5R2	cytochrome b5 reductase 2	2.33318
SH2D4A	SH2D4A	SH2 domain containing 4A	2.32899
RGD1563144_PREDICTED	null	null	2.32768
RGD1559442_PREDICTED	null	null	2.32444
ELK1	ELK1	ELK1, member of ETS oncogene family	2.32417
LOC499871	null	null	2.32296
TPBG	TPBG	trophoblast glycoprotein	2.32185
RGD1560519_PREDICTED	null	null	2.3191
ARHGAP4	ARHGAP4	Rho GTPase activating protein 4	2.31833
NKD2_PREDICTED	null	null	2.31754
RGD1304952	null	null	2.31575
NUDT16_PREDICTED	null	null	2.31485
LOC310968	null	null	2.31334
TRPV2	TRPV2	transient receptor potential cation channel, subfamily V, member 2	2.30989
SLC13A2	SLC13A2	solute carrier family 13 (sodium-dependent dicarboxylate transporter), member 2	2.30894
LRRC35	LRRC35	leucine rich repeat containing 35	2.3086
CTNNB1	CTNNB1	catenin (cadherin-associated protein), beta 1, 88kDa	2.30818
TNIP2	TNIP2	TNFAIP3 interacting protein 2	2.30305
JAM3	JAM3	junctional adhesion molecule 3	2.30297
GNE	GNE	glucosamine (UDP-N-acetyl)-2-epimerase/N-acetylmannosamine kinase	2.30285
DNAJC14	DNAJC14	DnaJ (Hsp40) homolog, subfamily C, member 14	2.30045
CASP12	CASP12	caspase 12	2.2995
DHX57	DHX57	DEAH (Asp-Glu-Ala-Asp/His) box polypeptide 57	2.29938
RGD621098	null	null	2.29146
PLSCR4	PLSCR4	phospholipid scramblase 4	2.29031
NOPE_PREDICTED	null	null	2.28955
CTNND1_PREDICTED	null	null	2.28809
FGR	FGR	Gardner-Rasheed feline sarcoma viral (v-fgr) oncogene homolog	2.28684
CNNM3_PREDICTED	null	null	2.27861
MAOB	MAOB	monoamine oxidase B	2.27794
LAT	LAT	linker for activation of T cells	2.27759
RGD1308297	null	null	2.27694
PDK2	PDK2	pyruvate dehydrogenase kinase, isozyme 2	2.2725
PTPRD	PTPRD	protein tyrosine phosphatase, receptor type, D	2.27043
RGD1560191_PREDICTED	null	null	2.26816
GPR88	GPR88	G protein-coupled receptor 88	2.26771
CFL2_PREDICTED	null	null	2.26756
NSD1_PREDICTED	null	null	2.26626
SLC2A3	SLC2A3	solute carrier family 2 (facilitated glucose transporter), member 3	2.26228
RGD1308116_PREDICTED	null	null	2.2606
DNALC4	null	null	2.26009
RGD1561580_PREDICTED	null	null	2.25934
GRIA3	GRIA3	glutamate receptor, ionotrophic, AMPA 3	2.25854
TTC5	TTC5	tetratricopeptide repeat domain 5	2.25826
LRCH4_PREDICTED	null	null	2.25498
CHRNA7	CHRNA7	cholinergic receptor, nicotinic, alpha 7	2.25294
CACNB2	CACNB2	calcium channel, voltage-dependent, beta 2 subunit	2.25199
HPCAL1	HPCAL1	hippocalcin-like 1	2.24958
TCFAP4_PREDICTED	null	null	2.24814
ALDH6A1	ALDH6A1	aldehyde dehydrogenase 6 family, member A1	2.24802
FBXO38_PREDICTED	null	null	2.24592
GSR	GSR	glutathione reductase	2.24377
RIC8B	RIC8B	resistance to inhibitors of cholinesterase 8 homolog B (C. elegans)	2.24221
ADAM33_PREDICTED	null	null	2.24204
RARA	RARA	retinoic acid receptor, alpha	2.24168
APPBP1	APPBP1	amyloid beta precursor protein binding protein 1	2.2409
MEF2D	MEF2D	MADS box transcription enhancer factor 2, polypeptide D (myocyte enhancer factor 2D)	2.23978
DDX51_PREDICTED	null	null	2.23431
RGD1306839_PREDICTED	null	null	2.22633
MYO5B	MYO5B	myosin VB	2.22588
RGD1564722_PREDICTED	null	null	2.22543
RGD1563945_PREDICTED	null	null	2.22427
RGD1565434_PREDICTED	null	null	2.22349
SLC9A5	SLC9A5	solute carrier family 9 (sodium/hydrogen exchanger), member 5	2.22238
ZFP313	null	null	2.22231
RAB5B_PREDICTED	null	null	2.22174
RGD1309971_PREDICTED	null	null	2.21974
RGD1562272_PREDICTED	null	null	2.21611
SLC37A4	SLC37A4	solute carrier family 37 (glycerol-6-phosphate transporter), member 4	2.21558
RGD1307128	null	null	2.21321
DMXL1_PREDICTED	null	null	2.21287
RGD1562788_PREDICTED	null	null	2.20992
DHX40	DHX40	DEAH (Asp-Glu-Ala-His) box polypeptide 40	2.20806
RGD1564635_PREDICTED	null	null	2.20704
USP8_PREDICTED	null	null	2.20304
MGC94010	null	null	2.2011
CRSP3	CRSP3	cofactor required for Sp1 transcriptional activation, subunit 3, 130kDa	2.19981
RGD1564152_PREDICTED	null	null	2.19777
CTH	CTH	cystathionase (cystathionine gamma-lyase)	2.19751
RGD1306157_PREDICTED	null	null	2.1975
RGD1307394_PREDICTED	null	null	2.19671
ZMAT2 /// LOC498842	null	null	2.19256
LY6C	null	null	2.19249
TROVE2_PREDICTED	null	null	2.19136
METTL3	METTL3	methyltransferase like 3	2.18935
ACPL2	ACPL2	acid phosphatase-like 2	2.18845
NCBP2_PREDICTED	null	null	2.18757
PDLIM2	PDLIM2	PDZ and LIM domain 2 (mystique)	2.18647
TBC1D19_PREDICTED	null	null	2.18615
RGD1306498_PREDICTED	null	null	2.18467
IRX3_PREDICTED	null	null	2.18257
DARS	DARS	aspartyl-tRNA synthetase	2.18159
WDSUB1	WDSUB1	WD repeat, sterile alpha motif and U-box domain containing 1	2.17879
TSPAN2	TSPAN2	tetraspanin 2	2.17834
RGD1311463	null	null	2.17818
SDPR	SDPR	serum deprivation response (phosphatidylserine binding protein)	2.1777
CAMKK1	CAMKK1	calcium/calmodulin-dependent protein kinase kinase 1, alpha	2.17506
RGD1305089_PREDICTED	null	null	2.17433
VARSL	VARSL	valyl-tRNA synthetase like	2.17342
TRIM34_PREDICTED	null	null	2.17064
TRAK2	TRAK2	trafficking protein, kinesin binding 2	2.16975
RGD1559433_PREDICTED	null	null	2.16973
RGD1307973_PREDICTED	null	null	2.16878
PIB5PA	PIB5PA	phosphatidylinositol (4,5) bisphosphate 5-phosphatase, A	2.16793
SHANK2	SHANK2	SH3 and multiple ankyrin repeat domains 2	2.16783
PARP16	PARP16	poly (ADP-ribose) polymerase family, member 16	2.16741
OPRK1	OPRK1	opioid receptor, kappa 1	2.16162
CANT1	CANT1	calcium activated nucleotidase 1	2.15703
RGD1359508	null	null	2.15351
LOC497808	null	null	2.15149
BRD9_PREDICTED	null	null	2.14996
LOC360566	null	null	2.14868
NUP93	NUP93	nucleoporin 93kDa	2.14811
ZFP395_PREDICTED	null	null	2.14731
OXSR1_PREDICTED	null	null	2.1469
THAP11_PREDICTED	null	null	2.14662
CCDC23	CCDC23	coiled-coil domain containing 23	2.14604
PROSC_PREDICTED	null	null	2.14504
ABHD8_PREDICTED	null	null	2.14349
DIXDC1	DIXDC1	DIX domain containing 1	2.14297
AF348365	null	null	2.14096
SIP1	SIP1	survival of motor neuron protein interacting protein 1	2.13755
PLXND1_PREDICTED	null	null	2.13561
RGD1564417_PREDICTED	null	null	2.13499
HMBS	HMBS	hydroxymethylbilane synthase	2.13344
RGD1308492	null	null	2.13241
LOC499798	null	null	2.13227
APPBP2	APPBP2	amyloid beta precursor protein (cytoplasmic tail) binding protein 2	2.13129
CCR5	CCR5	chemokine (C-C motif) receptor 5	2.12973
MICAL2_PREDICTED	null	null	2.1284
RGD1560944_PREDICTED	null	null	2.12597
FBXL4_PREDICTED	null	null	2.12592
PLCB1	PLCB1	phospholipase C, beta 1 (phosphoinositide-specific)	2.12342
PRODH2	PRODH2	proline dehydrogenase (oxidase) 2	2.12236
HERC3_PREDICTED	null	null	2.12176
SEC22A	SEC22A	SEC22 vesicle trafficking protein homolog A (S. cerevisiae)	2.12144
MAP3K1	MAP3K1	mitogen-activated protein kinase kinase kinase 1	2.12069
MCM2_PREDICTED	null	null	2.12038
MGC112682	null	null	2.11983
MBD1	MBD1	methyl-CpG binding domain protein 1	2.11911
GJA1	GJA1	gap junction protein, alpha 1, 43kDa (connexin 43)	2.11849
PUS7_PREDICTED	null	null	2.11622
LOC298442	null	null	2.11458
ARC	ARC	activity-regulated cytoskeleton-associated protein	2.107
CASP8	CASP8	caspase 8, apoptosis-related cysteine peptidase	2.10676
CCDC52	CCDC52	coiled-coil domain containing 52	2.10571
TRPM7	TRPM7	transient receptor potential cation channel, subfamily M, member 7	2.10519
RGD1309779_PREDICTED	null	null	2.10444
NAT2	NAT2	N-acetyltransferase 2 (arylamine N-acetyltransferase)	2.10218
ABCG3	null	null	2.10066
RGD1309314_PREDICTED	null	null	2.09705
NME6	NME6	non-metastatic cells 6, protein expressed in (nucleoside-diphosphate kinase)	2.09649
LOC497727	null	null	2.09602
RGD1561555_PREDICTED	null	null	2.09493
CRBN	CRBN	cereblon	2.09489
RGD1565681_PREDICTED	null	null	2.09403
RGD1561607_PREDICTED	null	null	2.09266
RGD1561781_PREDICTED	null	null	2.09061
IRF1	IRF1	interferon regulatory factor 1	2.08714
PDE2A	PDE2A	phosphodiesterase 2A, cGMP-stimulated	2.08335
LRRC56	LRRC56	leucine rich repeat containing 56	2.08191
FBXO30	FBXO30	F-box protein 30	2.08173
JUP	JUP	junction plakoglobin	2.07935
RGD1565642_PREDICTED	null	null	2.07706
DGAT2	DGAT2	diacylglycerol O-acyltransferase homolog 2 (mouse)	2.07502
ASB8_PREDICTED	null	null	2.07367
OSGEPL1	OSGEPL1	O-sialoglycoprotein endopeptidase-like 1	2.07255
RGD1565594_PREDICTED	null	null	2.07227
MGC116121	null	null	2.0701
RGD1309748_PREDICTED	null	null	2.0693
TRIM35	TRIM35	tripartite motif-containing 35	2.06782
DAZAP2	DAZAP2	DAZ associated protein 2	2.06759
LOC498606	null	null	2.06638
CHKB	CHKB	choline kinase beta	2.06537
RGD1561062_PREDICTED	null	null	2.06168
ANGPTL2	ANGPTL2	angiopoietin-like 2	2.06017
AKAP11	AKAP11	A kinase (PRKA) anchor protein 11	2.05994
PPP2R2A	PPP2R2A	protein phosphatase 2 (formerly 2A), regulatory subunit B (PR 52), alpha isoform	2.05903
RGD1561673_PREDICTED	null	null	2.05888
STAT1	STAT1	signal transducer and activator of transcription 1, 91kDa	2.05845
ZC3H7A_PREDICTED	null	null	2.05554
WDR24	WDR24	WD repeat domain 24	2.05325
TMEM55A	TMEM55A	transmembrane protein 55A	2.05154
SMARCA1_PREDICTED	null	null	2.05076
AGPAT2_PREDICTED	null	null	2.05007
FBXO39	FBXO39	F-box protein 39	2.04938
SREBF1	SREBF1	sterol regulatory element binding transcription factor 1	2.04938
CLASP2	CLASP2	cytoplasmic linker associated protein 2	2.04917
ZNF386	null	null	2.0473
RGD1311164_PREDICTED	null	null	2.04241
TMEM60_PREDICTED	null	null	2.04
NR3C2	NR3C2	nuclear receptor subfamily 3, group C, member 2	2.03889
PIK3R2	PIK3R2	phosphoinositide-3-kinase, regulatory subunit 2 (p85 beta)	2.03816
LOC309891	null	null	2.03679
CDC23	CDC23	CDC23 (cell division cycle 23, yeast, homolog)	2.03591
ABHD6	ABHD6	abhydrolase domain containing 6	2.03467
RGD1560018_PREDICTED	null	null	2.03334
RGD1566215_PREDICTED	null	null	2.03024
PARP4	PARP4	poly (ADP-ribose) polymerase family, member 4	2.02985
KIF2C	KIF2C	kinesin family member 2C	2.02949
ZBED3	ZBED3	zinc finger, BED-type containing 3	2.02884
CCDC51	CCDC51	coiled-coil domain containing 51	2.02879
RGD1309594	null	null	2.02523
PIK3C3	PIK3C3	phosphoinositide-3-kinase, class 3	2.0242
CADPS	CADPS	Ca2+-dependent secretion activator	2.023
NUP107	NUP107	nucleoporin 107kDa	2.02278
RAB9	RAB9	RAB9, member RAS oncogene family	2.02242
PDLIM4	PDLIM4	PDZ and LIM domain 4	2.02112
RND3	RND3	Rho family GTPase 3	2.01665
ANKRD10	ANKRD10	ankyrin repeat domain 10	2.01382
PCYOX1	PCYOX1	prenylcysteine oxidase 1	2.01319
ZFP94	null	null	2.01289
ASAH1	ASAH1	N-acylsphingosine amidohydrolase (acid ceramidase) 1	2.01277
PRLR	PRLR	prolactin receptor	2.01259
ZFP597	null	null	2.01166
DRG1	DRG1	developmentally regulated GTP binding protein 1	2.01023
GPR175	GPR175	G protein-coupled receptor 175	2.00969
SCD5	SCD5	stearoyl-CoA desaturase 5	2.00603
RGD1311704_PREDICTED	null	null	2.00596
GNG5	GNG5	guanine nucleotide binding protein (G protein), gamma 5	2.00531
COMMD2_PREDICTED	null	null	2.00482
RGD1563120_PREDICTED	null	null	2.00429
TAZ_MAPPED	null	null	2.00341
RGD1310429_PREDICTED	null	null	2.00305
PET112L_PREDICTED	null	null	2.00269
MGEA5	MGEA5	meningioma expressed antigen 5 (hyaluronidase)	2.00223
RGD1565122_PREDICTED	null	null	2.00196
LOC310612	null	null	1.99979
TIMM8A	TIMM8A	translocase of inner mitochondrial membrane 8 homolog A (yeast)	1.99963
SYT11	SYT11	synaptotagmin XI	1.99961
KLC2_PREDICTED	null	null	1.99948
BIVM_PREDICTED	null	null	1.99747
RGD1305593_PREDICTED	null	null	1.99677
C1QTNF1	C1QTNF1	C1q and tumor necrosis factor related protein 1	1.99627
B4GALT2_PREDICTED	null	null	1.99558
CPNE2_PREDICTED	null	null	1.99522
MTMR7_PREDICTED	null	null	1.99432
RGD1308696	null	null	1.99413
TRIM32	TRIM32	tripartite motif-containing 32	1.99304
POLR3C	POLR3C	polymerase (RNA) III (DNA directed) polypeptide C (62kD)	1.98929
ARHGEF11	ARHGEF11	Rho guanine nucleotide exchange factor (GEF) 11	1.9881
ABTB1	ABTB1	ankyrin repeat and BTB (POZ) domain containing 1	1.98725
MARCKS	MARCKS	myristoylated alanine-rich protein kinase C substrate	1.9852
LOC314655	null	null	1.98261
STXBP3	STXBP3	syntaxin binding protein 3	1.98212
HPS3_PREDICTED	null	null	1.98166
POLA2	POLA2	polymerase (DNA directed), alpha 2 (70kD subunit)	1.98151
CEP57	CEP57	centrosomal protein 57kDa	1.98059
LOC312030	null	null	1.97987
PRPF19	PRPF19	PRP19/PSO4 pre-mRNA processing factor 19 homolog (S. cerevisiae)	1.97678
CNTFR	CNTFR	ciliary neurotrophic factor receptor	1.97542
ARVCF_PREDICTED	null	null	1.97413
PTPRC	PTPRC	protein tyrosine phosphatase, receptor type, C	1.97397
RGD1308876_PREDICTED	null	null	1.97112
NDST1	NDST1	N-deacetylase/N-sulfotransferase (heparan glucosaminyl) 1	1.9701
FIGN_PREDICTED	null	null	1.96819
LOC499991	null	null	1.96746
EIF4EBP2	EIF4EBP2	eukaryotic translation initiation factor 4E binding protein 2	1.96619
TCFE2A	null	null	1.96522
MRPL37	MRPL37	mitochondrial ribosomal protein L37	1.96444
STX16_PREDICTED	null	null	1.96319
KIAA1443	KIAA1443	KIAA1443	1.96216
DDEF1_PREDICTED	null	null	1.96119
RGD1311703	null	null	1.95981
SIRT4_PREDICTED	null	null	1.95856
ADFP	ADFP	adipose differentiation-related protein	1.95852
FOXO1A	FOXO1A	forkhead box O1A (rhabdomyosarcoma)	1.95812
TBC1D14	TBC1D14	TBC1 domain family, member 14	1.9571
FRAG1	FRAG1	-	1.95497
ZC3H7B_PREDICTED	null	null	1.9517
TRIM46_PREDICTED	null	null	1.95109
MGC108974	null	null	1.95108
RGD1560583_PREDICTED	null	null	1.94924
USP5_PREDICTED	null	null	1.94519
NEK1_PREDICTED	null	null	1.94434
ANKRD15	ANKRD15	ankyrin repeat domain 15	1.944
BTNL8	BTNL8	butyrophilin-like 8	1.94345
B4GALT1_MAPPED	null	null	1.9427
RGD1561419_PREDICTED	null	null	1.94087
ANKRD46	ANKRD46	ankyrin repeat domain 46	1.94029
NEIL1	NEIL1	nei endonuclease VIII-like 1 (E. coli)	1.93997
TACC2	TACC2	transforming, acidic coiled-coil containing protein 2	1.93858
RGD1309120	null	null	1.93734
RGD1560022_PREDICTED	null	null	1.93732
RGD1566054_PREDICTED	null	null	1.93695
ZFP688_PREDICTED	null	null	1.93619
IPP_PREDICTED	null	null	1.93584
GTF3C2	GTF3C2	general transcription factor IIIC, polypeptide 2, beta 110kDa	1.93294
ZC3H6_PREDICTED	null	null	1.9325
SLC25A3	SLC25A3	solute carrier family 25 (mitochondrial carrier; phosphate carrier), member 3	1.93199
RGD1565160_PREDICTED	null	null	1.93127
DDX17	DDX17	DEAD (Asp-Glu-Ala-Asp) box polypeptide 17	1.93047
LOC498154	null	null	1.93025
RGD1310484_PREDICTED	null	null	1.92591
RGD1560717_PREDICTED	null	null	1.92508
PAPOLB	PAPOLB	poly(A) polymerase beta (testis specific)	1.92448
RGD1559826_PREDICTED	null	null	1.92341
S100A16_PREDICTED	null	null	1.92291
BTBD3_PREDICTED	null	null	1.92044
BAZ1B	BAZ1B	bromodomain adjacent to zinc finger domain, 1B	1.91964
MGC109491	null	null	1.91936
UBQLN3_PREDICTED	null	null	1.91923
RGD1562836_PREDICTED	null	null	1.9162
SESN1_PREDICTED	null	null	1.9159
AAAS_PREDICTED	null	null	1.91523
LOC503354	null	null	1.91306
TCFDP2_PREDICTED	null	null	1.91125
SACS_PREDICTED	null	null	1.91024
RGD1560996_PREDICTED	null	null	1.90941
CPN1	CPN1	carboxypeptidase N, polypeptide 1, 50kD	1.90891
SIRT7_PREDICTED	null	null	1.90828
RGD1303066	null	null	1.90807
RGD1561500_PREDICTED	null	null	1.90781
RGD1560652_PREDICTED	null	null	1.90711
IREB2	IREB2	iron-responsive element binding protein 2	1.90693
CCRK	CCRK	cell cycle related kinase	1.90628
ID2	ID2	inhibitor of DNA binding 2, dominant negative helix-loop-helix protein	1.9055
KLC4	KLC4	kinesin light chain 4	1.9046
TMEM106C	TMEM106C	transmembrane protein 106C	1.9016
MET	MET	met proto-oncogene (hepatocyte growth factor receptor)	1.90128
LOC498279	null	null	1.90043
AGXT2	AGXT2	alanine-glyoxylate aminotransferase 2	1.90038
LOC501283	null	null	1.90024
RGD1309326	null	null	1.90007
LOC654482	null	null	1.89964
CRY2	CRY2	cryptochrome 2 (photolyase-like)	1.89837
RGD1310794	null	null	1.8967
ZMYND17_PREDICTED	null	null	1.89527
RGD1309025_PREDICTED	null	null	1.89517
CCL22	CCL22	chemokine (C-C motif) ligand 22	1.89493
TMEM18	TMEM18	transmembrane protein 18	1.89461
RGD1564804_PREDICTED	null	null	1.89417
LAMA3	LAMA3	laminin, alpha 3	1.89397
PDXP	PDXP	pyridoxal (pyridoxine, vitamin B6) phosphatase	1.8933
RGD1562376_PREDICTED	null	null	1.89154
RAPGEF2_PREDICTED	null	null	1.89132
CIT	CIT	citron (rho-interacting, serine/threonine kinase 21)	1.8898
RGD1307935	null	null	1.88901
TOR2A	TOR2A	torsin family 2, member A	1.88879
DPYSL5	DPYSL5	dihydropyrimidinase-like 5	1.88878
AKT2	AKT2	v-akt murine thymoma viral oncogene homolog 2	1.88842
LRRC8E	LRRC8E	leucine rich repeat containing 8 family, member E	1.88806
MEIS1_PREDICTED	null	null	1.88725
IL13RA1	IL13RA1	interleukin 13 receptor, alpha 1	1.88481
RGD1308600	null	null	1.88459
GLB1_MAPPED	null	null	1.88419
HSPB6	HSPB6	heat shock protein, alpha-crystallin-related, B6	1.88383
RGD1305677	null	null	1.8832
KCNH2	KCNH2	potassium voltage-gated channel, subfamily H (eag-related), member 2	1.88236
TNMD	TNMD	tenomodulin	1.88188
WDR41_PREDICTED	null	null	1.8818
SURF2	SURF2	surfeit 2	1.88167
TRUB1	TRUB1	TruB pseudouridine (psi) synthase homolog 1 (E. coli)	1.88114
RAB40B_PREDICTED	null	null	1.88081
LACTB2	LACTB2	lactamase, beta 2	1.88069
TNK2	TNK2	tyrosine kinase, non-receptor, 2	1.87849
SLC25A22	SLC25A22	solute carrier family 25 (mitochondrial carrier: glutamate), member 22	1.87735
RGD1311625_PREDICTED	null	null	1.87718
RGD1304579	null	null	1.87635
SHKBP1_PREDICTED	null	null	1.87567
ZFP282_PREDICTED	null	null	1.87473
RGD1562371_PREDICTED	null	null	1.87392
RGD1562520_PREDICTED	null	null	1.8699
ATN1	ATN1	atrophin 1	1.86931
LOC502396	null	null	1.86921
CROT	CROT	carnitine O-octanoyltransferase	1.86805
CHST1	CHST1	carbohydrate (keratan sulfate Gal-6) sulfotransferase 1	1.86752
RGD1305781	null	null	1.86658
LOC497835	null	null	1.86619
RGD1309896_PREDICTED	null	null	1.86594
GLMN	GLMN	glomulin, FKBP associated protein	1.86474
MGC124653	null	null	1.86449
RGD1564335_PREDICTED	null	null	1.86402
RGD1305574	null	null	1.86346
SORBS2	SORBS2	sorbin and SH3 domain containing 2	1.86186
BNIP3	BNIP3	BCL2/adenovirus E1B 19kDa interacting protein 3	1.86107
FOXA3	FOXA3	forkhead box A3	1.86078
WDR50_PREDICTED	null	null	1.86064
RALGDS	RALGDS	ral guanine nucleotide dissociation stimulator	1.86003
MIF4GD	MIF4GD	MIF4G domain containing	1.85999
ABCD2	ABCD2	ATP-binding cassette, sub-family D (ALD), member 2	1.85948
SULT1A1	SULT1A1	sulfotransferase family, cytosolic, 1A, phenol-preferring, member 1	1.85942
PUS7L_PREDICTED	null	null	1.85929
LOC287533	null	null	1.85925
PDCD1LG2_PREDICTED	null	null	1.85918
FOXE3	FOXE3	forkhead box E3	1.85795
COL12A1	COL12A1	collagen, type XII, alpha 1	1.85741
LSM16_PREDICTED	null	null	1.857
PRKACA	PRKACA	protein kinase, cAMP-dependent, catalytic, alpha	1.85608
ULK1_MAPPED	null	null	1.85585
RGD1561596_PREDICTED	null	null	1.85533
RGD1563952_PREDICTED	null	null	1.8553
TGFA	TGFA	transforming growth factor, alpha	1.85516
PTCD2_PREDICTED	null	null	1.85433
SLC35B4_PREDICTED	null	null	1.85388
PPP2R1A	PPP2R1A	protein phosphatase 2 (formerly 2A), regulatory subunit A (PR 65), alpha isoform	1.85351
THRA	THRA	thyroid hormone receptor, alpha (erythroblastic leukemia viral (v-erb-a) oncogene homolog, avian)	1.85332
OPLAH	OPLAH	5-oxoprolinase (ATP-hydrolysing)	1.85308
LOC293494	null	null	1.85302
ENAH	ENAH	enabled homolog (Drosophila)	1.85259
SLC29A2	SLC29A2	solute carrier family 29 (nucleoside transporters), member 2	1.85199
FBXO8	FBXO8	F-box protein 8	1.85019
PSCD3	PSCD3	pleckstrin homology, Sec7 and coiled-coil domains 3	1.84987
LOC366669	null	null	1.84961
PIGN_PREDICTED	null	null	1.84957
PTBP2	PTBP2	polypyrimidine tract binding protein 2	1.84926
RGD1564579_PREDICTED	null	null	1.84886
RGD1304825_PREDICTED	null	null	1.8467
1200013A08RIK	null	null	1.84658
RGD1562470_PREDICTED	null	null	1.84598
PPP2R4_PREDICTED	null	null	1.84585
PPM2C	PPM2C	protein phosphatase 2C, magnesium-dependent, catalytic subunit	1.845
PIK3CB	PIK3CB	phosphoinositide-3-kinase, catalytic, beta polypeptide	1.84441
LOC503215	null	null	1.84386
ZCCHC7_PREDICTED	null	null	1.84342
RGD1562434_PREDICTED	null	null	1.84249
MTERFD3	MTERFD3	MTERF domain containing 3	1.84076
CCNDBP1	CCNDBP1	cyclin D-type binding-protein 1	1.84007
PRDX3	PRDX3	peroxiredoxin 3	1.839
MUM1_PREDICTED	null	null	1.83859
CLEC14A	CLEC14A	C-type lectin domain family 14, member A	1.83844
SPG21	SPG21	spastic paraplegia 21, maspardin (autosomal recessive, Mast syndrome)	1.83822
FKBP3_PREDICTED	null	null	1.83606
RGD1559463_PREDICTED	null	null	1.83598
AOX1	AOX1	aldehyde oxidase 1	1.8355
RGD1563869_PREDICTED	null	null	1.83433
ZCCHC10	ZCCHC10	zinc finger, CCHC domain containing 10	1.83344
RGD1304759_PREDICTED	null	null	1.83255
RGD1310781_PREDICTED	null	null	1.83067
RGD1311249	null	null	1.83046
COMMD5	COMMD5	COMM domain containing 5	1.82978
ALDH1B1	ALDH1B1	aldehyde dehydrogenase 1 family, member B1	1.82863
EP400	EP400	E1A binding protein p400	1.82812
PLEKHG5	PLEKHG5	pleckstrin homology domain containing, family G (with RhoGef domain) member 5	1.82681
VPS52	VPS52	vacuolar protein sorting 52 (S. cerevisiae)	1.82627
ZFP451	null	null	1.82623
NUMA1	NUMA1	nuclear mitotic apparatus protein 1	1.82386
MGC124888	null	null	1.82358
NRIP1_PREDICTED	null	null	1.82346
CEP27_PREDICTED	null	null	1.82288
USP28_PREDICTED	null	null	1.82234
AP1G2_PREDICTED	null	null	1.82168
RGD1304822_PREDICTED	null	null	1.82119
EXOSC8_PREDICTED	null	null	1.8193
DTX4	DTX4	deltex 4 homolog (Drosophila)	1.81901
RGD1310490_PREDICTED	null	null	1.81751
MMD2_PREDICTED	null	null	1.81564
RGD1308331_PREDICTED	null	null	1.81453
UNG	UNG	uracil-DNA glycosylase	1.81219
KLHL12	KLHL12	kelch-like 12 (Drosophila)	1.81216
GHR	GHR	growth hormone receptor	1.81208
SYNGR3_PREDICTED	null	null	1.81198
RAB3A	RAB3A	RAB3A, member RAS oncogene family	1.8116
RGD1311589_PREDICTED	null	null	1.81076
RGD1308168_PREDICTED	null	null	1.81056
RGD1311080_PREDICTED	null	null	1.80942
RGD1306908	null	null	1.80874
MUS81	MUS81	MUS81 endonuclease homolog (S. cerevisiae)	1.80848
SBF1_PREDICTED	null	null	1.80788
NAP1L2	NAP1L2	nucleosome assembly protein 1-like 2	1.80742
BAIAP2L1	BAIAP2L1	BAI1-associated protein 2-like 1	1.80648
CYP4F4	null	null	1.80588
SLC6A12	SLC6A12	solute carrier family 6 (neurotransmitter transporter, betaine/GABA), member 12	1.80429
H1F0	H1F0	H1 histone family, member 0	1.79934
RGD1563123_PREDICTED	null	null	1.79796
AK1	AK1	adenylate kinase 1	1.79744
PLCB3	PLCB3	phospholipase C, beta 3 (phosphatidylinositol-specific)	1.79713
NR0B1	NR0B1	nuclear receptor subfamily 0, group B, member 1	1.79588
AKT1	AKT1	v-akt murine thymoma viral oncogene homolog 1	1.79532
KCNAB1	KCNAB1	potassium voltage-gated channel, shaker-related subfamily, beta member 1	1.79465
RGD1566094_PREDICTED	null	null	1.79365
APBB1	APBB1	amyloid beta (A4) precursor protein-binding, family B, member 1 (Fe65)	1.79349
CDK5RAP2	CDK5RAP2	CDK5 regulatory subunit associated protein 2	1.79068
CSF2RB1 /// LOC49782	null	null	1.79054
TLR2	TLR2	toll-like receptor 2	1.78954
TRIP12	TRIP12	thyroid hormone receptor interactor 12	1.78759
LBXCOR1_PREDICTED	null	null	1.78625
NFYC	NFYC	nuclear transcription factor Y, gamma	1.78559
CHRD	CHRD	chordin	1.78534
PCNT1	null	null	1.78509
RBM25_PREDICTED	null	null	1.78304
TOE1_PREDICTED	null	null	1.78264
CCDC44_PREDICTED	null	null	1.78186
RGD1305235	null	null	1.78136
SIRPA	SIRPA	signal-regulatory protein alpha	1.78129
DEF8	null	null	1.78048
SNN	SNN	stannin	1.78016
RGD1308907_PREDICTED	null	null	1.77946
CBL27	null	null	1.77916
KIF3B_PREDICTED	null	null	1.77604
LOC497941	null	null	1.77536
PHF11	PHF11	PHD finger protein 11	1.77408
TLE2	TLE2	transducin-like enhancer of split 2 (E(sp1) homolog, Drosophila)	1.77398
LOC363328	null	null	1.77395
RGD1305061	null	null	1.77379
RGD1307395	null	null	1.7737
SMPD3	SMPD3	sphingomyelin phosphodiesterase 3, neutral membrane (neutral sphingomyelinase II)	1.77217
TYROBP	TYROBP	TYRO protein tyrosine kinase binding protein	1.77201
LIN7B	LIN7B	lin-7 homolog B (C. elegans)	1.77174
CNOT8	CNOT8	CCR4-NOT transcription complex, subunit 8	1.7706
PSMD5_PREDICTED	null	null	1.7702
ZFHX1B	ZFHX1B	zinc finger homeobox 1b	1.76976
LOC310958	null	null	1.76867
RGD1564784_PREDICTED	null	null	1.76788
POMT2	POMT2	protein-O-mannosyltransferase 2	1.7658
KCNH6	KCNH6	potassium voltage-gated channel, subfamily H (eag-related), member 6	1.76451
RGD1564216_PREDICTED	null	null	1.76365
C11ORF68	C11ORF68	chromosome 11 open reading frame 68	1.76337
HDH	null	null	1.76228
SERPINA4	SERPINA4	serpin peptidase inhibitor, clade A (alpha-1 antiproteinase, antitrypsin), member 4	1.76152
ACTL7B	ACTL7B	actin-like 7B	1.76149
RGD1564952_PREDICTED	null	null	1.75964
RGD1307697_PREDICTED	null	null	1.75935
HOMER3	HOMER3	homer homolog 3 (Drosophila)	1.75791
LOC499806	null	null	1.75779
LOC308917 /// OLFML1	null	null	1.75599
SP140	SP140	SP140 nuclear body protein	1.75529
LOC362304	null	null	1.75398
RGD1307481	null	null	1.75344
MAP3K5_PREDICTED	null	null	1.75157
ELF3	ELF3	E74-like factor 3 (ets domain transcription factor, epithelial-specific )	1.75101
RGD1564762_PREDICTED	null	null	1.75095
RGD1564614_PREDICTED	null	null	1.75093
NT5C3L	NT5C3L	5'-nucleotidase, cytosolic III-like	1.74935
TRIP4_PREDICTED	null	null	1.74808
RGD1562988_PREDICTED	null	null	1.74673
BLM_PREDICTED	null	null	1.74659
RGD1311738	null	null	1.74596
RGD1304751	null	null	1.74572
ARHGEF1	ARHGEF1	Rho guanine nucleotide exchange factor (GEF) 1	1.74546
LOC315883	null	null	1.74496
RALBP1	RALBP1	ralA binding protein 1	1.74487
RGD1565411_PREDICTED	null	null	1.74405
TMEM49	TMEM49	transmembrane protein 49	1.74402
DAPP1_PREDICTED	null	null	1.74378
RGD1559904_PREDICTED	null	null	1.74094
SDC3	SDC3	syndecan 3 (N-syndecan)	1.7404
PORF-2	null	null	1.73767
STAU2	STAU2	staufen, RNA binding protein, homolog 2 (Drosophila)	1.73691
MPPE1_PREDICTED	null	null	1.73623
LOC304237 /// LOC501	null	null	1.73621
CSDC2	CSDC2	cold shock domain containing C2, RNA binding	1.73616
RGD1566114_PREDICTED	null	null	1.73579
DATF1_PREDICTED	null	null	1.73454
FOXM1	FOXM1	forkhead box M1	1.73337
RGD1565784_PREDICTED	null	null	1.73269
VPS33A	VPS33A	vacuolar protein sorting 33 homolog A (S. cerevisiae)	1.73234
DGCR8_PREDICTED	null	null	1.73234
RGD1307682	null	null	1.73164
PDE6D_PREDICTED	null	null	1.72945
PLXNA3_MAPPED	null	null	1.72939
RGD1311565	null	null	1.72744
RGD1560268_PREDICTED	null	null	1.7261
UCP2	UCP2	uncoupling protein 2 (mitochondrial, proton carrier)	1.72534
AP3M2	AP3M2	adaptor-related protein complex 3, mu 2 subunit	1.72514
AMID_PREDICTED	null	null	1.72473
RGD1310738_PREDICTED	null	null	1.7244
FNBP4	FNBP4	formin binding protein 4	1.72388
RAB3IP	RAB3IP	RAB3A interacting protein (rabin3)	1.72384
GAS7	GAS7	growth arrest-specific 7	1.72204
CCBP2	CCBP2	chemokine binding protein 2	1.72184
MGC112883	null	null	1.71748
RT1-S3	null	null	1.71734
RGD1561602_PREDICTED	null	null	1.71583
SCLY	SCLY	selenocysteine lyase	1.71549
RBM24_PREDICTED	null	null	1.71486
CMTM3_PREDICTED	null	null	1.71308
GJB3	GJB3	gap junction protein, beta 3, 31kDa (connexin 31)	1.71308
LZTR2	LZTR2	leucine zipper transcription regulator 2	1.7114
OGG1	OGG1	8-oxoguanine DNA glycosylase	1.71092
LMBRD1	LMBRD1	LMBR1 domain containing 1	1.71072
RAB7L1	RAB7L1	RAB7, member RAS oncogene family-like 1	1.70939
RGD1560934_PREDICTED	null	null	1.70709
RGD1310066	null	null	1.70685
SQSTM1	SQSTM1	sequestosome 1	1.7051
RGD1564670_PREDICTED	null	null	1.70235
NCOA5_PREDICTED	null	null	1.70087
RGD1307618_PREDICTED	null	null	1.70064
DCIR3	null	null	1.7002
RGD1309669_PREDICTED	null	null	1.70016
RHOBTB2	RHOBTB2	Rho-related BTB domain containing 2	1.69965
COPZ1_PREDICTED	null	null	1.69921
SPATA19	SPATA19	spermatogenesis associated 19	1.69919
LOC313045	null	null	1.69918
RGD1308059	null	null	1.69865
CCDC21	CCDC21	coiled-coil domain containing 21	1.69765
KRT2-5	null	null	1.6973
ACCN2	ACCN2	amiloride-sensitive cation channel 2, neuronal	1.69669
DCTN4	DCTN4	dynactin 4 (p62)	1.69579
RGD1307041_PREDICTED	null	null	1.69574
CDKN2C	CDKN2C	cyclin-dependent kinase inhibitor 2C (p18, inhibits CDK4)	1.69541
RGD1308356	null	null	1.69508
ATE1_PREDICTED	null	null	1.69449
RAPGEF6_PREDICTED	null	null	1.69379
STAMBP	STAMBP	STAM binding protein	1.69301
RIN2_PREDICTED	null	null	1.69239
RGD1306809_PREDICTED	null	null	1.69231
RGD1565050_PREDICTED	null	null	1.69182
TMEM39B	TMEM39B	transmembrane protein 39B	1.6906
RGD1561597_PREDICTED	null	null	1.69034
ASAHL_PREDICTED	null	null	1.6897
ERCC5_MAPPED	null	null	1.68915
RGD1308665	null	null	1.68905
RGD1306649	null	null	1.68885
ADCK1_PREDICTED	null	null	1.6886
CLNS1A	CLNS1A	chloride channel, nucleotide-sensitive, 1A	1.68683
OCRL_MAPPED	null	null	1.68665
CPT1B	CPT1B	carnitine palmitoyltransferase 1B (muscle)	1.68616
ZMYND10	ZMYND10	zinc finger, MYND-type containing 10	1.68569
RGD1307927_PREDICTED	null	null	1.68421
RGD1305514_PREDICTED	null	null	1.6842
RGD1304721_PREDICTED	null	null	1.68394
RGD1359616	null	null	1.68364
RGD1564996_PREDICTED	null	null	1.6835
ZFP68_PREDICTED	null	null	1.68227
RGD1309682	null	null	1.67972
FSCN2_PREDICTED	null	null	1.67771
SEPW1	SEPW1	selenoprotein W, 1	1.67749
NFE2L1_PREDICTED	null	null	1.6762
RGD1305703	null	null	1.67565
RGD1560398_PREDICTED	null	null	1.67554
GPD1	GPD1	glycerol-3-phosphate dehydrogenase 1 (soluble)	1.6742
PPHLN1_PREDICTED	null	null	1.67302
MGC109149	null	null	1.6718
RGD1566052_PREDICTED	null	null	1.67055
PACS1	PACS1	phosphofurin acidic cluster sorting protein 1	1.67008
PLEKHF1	PLEKHF1	pleckstrin homology domain containing, family F (with FYVE domain) member 1	1.66918
CYP2B3	null	null	1.6688
BATF_PREDICTED	null	null	1.66865
DPH5	DPH5	DPH5 homolog (S. cerevisiae)	1.66858
GATA4	GATA4	GATA binding protein 4	1.6676
RGD1564625_PREDICTED	null	null	1.66746
SEMA4F	SEMA4F	sema domain, immunoglobulin domain (Ig), transmembrane domain (TM) and short cytoplasmic domain, (semaphorin) 4F	1.66457
LOC290741	null	null	1.66414
INSIG2	INSIG2	insulin induced gene 2	1.66257
OLFML2B_PREDICTED	null	null	1.66127
ZFP422 /// ZFP422_PR	null	null	1.66122
BCS1L	BCS1L	BCS1-like (yeast)	1.66086
IGSF11	IGSF11	immunoglobulin superfamily, member 11	1.65915
TAF6	TAF6	TAF6 RNA polymerase II, TATA box binding protein (TBP)-associated factor, 80kDa	1.65907
PHF1	PHF1	PHD finger protein 1	1.6583
ZFP358_PREDICTED	null	null	1.658
DNCIC2	null	null	1.65742
PLCD1	PLCD1	phospholipase C, delta 1	1.65724
RGD1306568	null	null	1.65611
CETN1	CETN1	centrin, EF-hand protein, 1	1.65582
TCAM1	TCAM1	testicular cell adhesion molecule 1 homolog (mouse)	1.65557
PCAF	PCAF	p300/CBP-associated factor	1.65448
RGD1311132_PREDICTED	null	null	1.65355
RGD1563733_PREDICTED	null	null	1.65351
BDKRB1	BDKRB1	bradykinin receptor B1	1.6532
RAVER1H	null	null	1.6518
ROCK2	ROCK2	Rho-associated, coiled-coil containing protein kinase 2	1.65103
RGD1564361_PREDICTED	null	null	1.64965
MAPK9	MAPK9	mitogen-activated protein kinase 9	1.64717
MED25_PREDICTED	null	null	1.64712
NPEPL1_PREDICTED	null	null	1.6468
TTF2_PREDICTED	null	null	1.64617
PLXNB1_PREDICTED	null	null	1.64565
RGD1309313	null	null	1.64524
ADAR	ADAR	adenosine deaminase, RNA-specific	1.64498
LOC313519 /// RGD156	null	null	1.64326
HABP4_PREDICTED	null	null	1.64316
TMEM103_PREDICTED	null	null	1.64313
SCUBE1	SCUBE1	signal peptide, CUB domain, EGF-like 1	1.64303
RGD1565101_PREDICTED	null	null	1.64238
PYCRL	PYCRL	pyrroline-5-carboxylate reductase-like	1.6423
MGC72612	null	null	1.64161
LOC298977	null	null	1.6414
RGD1306873	null	null	1.64112
LOC367113	null	null	1.64102
CDKAL1_PREDICTED	null	null	1.63956
ABCG4	ABCG4	ATP-binding cassette, sub-family G (WHITE), member 4	1.63945
RGD1561042_PREDICTED	null	null	1.63824
TOM1	TOM1	target of myb1 (chicken)	1.638
RGD1565482_PREDICTED	null	null	1.63538
LOC498674	null	null	1.63536
RGD1306595	null	null	1.63472
UBADC1	UBADC1	ubiquitin associated domain containing 1	1.6329
RFC1	RFC1	replication factor C (activator 1) 1, 145kDa	1.63265
LOC361100	null	null	1.63114
SNX13_PREDICTED	null	null	1.6293
RGD1311135_PREDICTED	null	null	1.62925
RGD1310552_PREDICTED	null	null	1.62753
PPP1R9B	PPP1R9B	protein phosphatase 1, regulatory subunit 9B, spinophilin	1.6273
GNPDA2_PREDICTED	null	null	1.62693
RGD1564468_PREDICTED	null	null	1.62662
LOC303259	null	null	1.6246
NUAK2	NUAK2	NUAK family, SNF1-like kinase, 2	1.62346
SCN9A	SCN9A	sodium channel, voltage-gated, type IX, alpha	1.62257
RGD1564611_PREDICTED	null	null	1.62255
MAPK1	MAPK1	mitogen-activated protein kinase 1	1.62228
LMNB1	LMNB1	lamin B1	1.62071
CD52	CD52	CD52 molecule	1.62053
RARB	RARB	retinoic acid receptor, beta	1.6204
STK25	STK25	serine/threonine kinase 25 (STE20 homolog, yeast)	1.62036
TMEM109	TMEM109	transmembrane protein 109	1.61995
MLH3_PREDICTED	null	null	1.61799
SCMH1_PREDICTED	null	null	1.61789
ELF1	ELF1	E74-like factor 1 (ets domain transcription factor)	1.61677
ZFP455	null	null	1.61664
SUV39H1_PREDICTED	null	null	1.61638
RGD1560766_PREDICTED	null	null	1.61485
LST1	LST1	leukocyte specific transcript 1	1.61363
RGD1310828_PREDICTED	null	null	1.6135
WDR44	WDR44	WD repeat domain 44	1.61335
RGD1308123	null	null	1.61307
RGD1564410_PREDICTED	null	null	1.61241
RGD1564947_PREDICTED	null	null	1.61057
ASH2L_PREDICTED	null	null	1.60988
LGALS8	LGALS8	lectin, galactoside-binding, soluble, 8 (galectin 8)	1.60925
RDH2	null	null	1.60924
RAI1_PREDICTED	null	null	1.60916
GTPBP3	GTPBP3	GTP binding protein 3 (mitochondrial)	1.60869
EIF2AK3	EIF2AK3	eukaryotic translation initiation factor 2-alpha kinase 3	1.60841
ZFP297	null	null	1.60803
RGD1559565_PREDICTED	null	null	1.60688
ANAPC4	ANAPC4	anaphase promoting complex subunit 4	1.60646
RGD1309138_PREDICTED	null	null	1.60579
ATG12	ATG12	ATG12 autophagy related 12 homolog (S. cerevisiae)	1.60495
SYNPO	SYNPO	synaptopodin	1.60421
RGD1561605_PREDICTED	null	null	1.60298
NR1D1	NR1D1	nuclear receptor subfamily 1, group D, member 1	1.60181
LOC302855	null	null	1.60149
RGD1566248_PREDICTED	null	null	1.60067
RGD1306613_PREDICTED	null	null	1.60036
TADA1L	TADA1L	transcriptional adaptor 1 (HFI1 homolog, yeast)-like	1.59978
CLASP1	CLASP1	cytoplasmic linker associated protein 1	1.59844
WDR3_PREDICTED	null	null	1.59771
CTRC	CTRC	chymotrypsin C (caldecrin)	1.59767
SSH3	SSH3	slingshot homolog 3 (Drosophila)	1.5968
PEX16	PEX16	peroxisomal biogenesis factor 16	1.59662
LOC499390	null	null	1.59661
RNF41	RNF41	ring finger protein 41	1.59621
TOM1L2_PREDICTED	null	null	1.59496
SETDB1_PREDICTED	null	null	1.59439
SPATA6	SPATA6	spermatogenesis associated 6	1.59426
STAM2	STAM2	signal transducing adaptor molecule (SH3 domain and ITAM motif) 2	1.59422
BFAR	BFAR	bifunctional apoptosis regulator	1.59353
DPY19L1_PREDICTED	null	null	1.5935
RGD1311952_PREDICTED	null	null	1.59345
EPN1	EPN1	epsin 1	1.59207
LRRC8D	LRRC8D	leucine rich repeat containing 8 family, member D	1.59098
RGD1305797_PREDICTED	null	null	1.59084
FNSK_PREDICTED	null	null	1.59069
RGD1566009_PREDICTED	null	null	1.58789
DEGS2	DEGS2	degenerative spermatocyte homolog 2, lipid desaturase (Drosophila)	1.58778
FAM62A	FAM62A	family with sequence similarity 62 (C2 domain containing), member A	1.58754
FXC1	FXC1	fracture callus 1 homolog (rat)	1.58652
KL	KL	klotho	1.58613
RGD1308706_PREDICTED	null	null	1.58432
KLHL7	KLHL7	kelch-like 7 (Drosophila)	1.58407
FOXR1_PREDICTED	null	null	1.58357
LOC493574	null	null	1.5833
RECQL5_PREDICTED	null	null	1.5833
SH3BP5	SH3BP5	SH3-domain binding protein 5 (BTK-associated)	1.58305
RGD1560193_PREDICTED	null	null	1.58243
MRPL9	MRPL9	mitochondrial ribosomal protein L9	1.5823
LOC292861	null	null	1.58209
PRKAG1	PRKAG1	protein kinase, AMP-activated, gamma 1 non-catalytic subunit	1.58123
CYB5B	CYB5B	cytochrome b5 type B (outer mitochondrial membrane)	1.58035
TRP53INP1	null	null	1.5789
RGD1566063_PREDICTED	null	null	1.57815
SERPINB6B	null	null	1.57804
AHNAK	AHNAK	AHNAK nucleoprotein (desmoyokin)	1.57676
B3GAT3_PREDICTED	null	null	1.57628
FXNA	null	null	1.57625
TRPC2	TRPC2	transient receptor potential cation channel, subfamily C, member 2	1.57619
RGD1560852_PREDICTED	null	null	1.57521
RGD1304607_PREDICTED	null	null	1.5748
RGD1305903_PREDICTED	null	null	1.5742
PARP2_PREDICTED	null	null	1.57396
2009-03-03	2009-03-03	membrane-associated ring finger (C3HC4) 3	1.57228
RGD1559427_PREDICTED	null	null	1.57152
PKIA	PKIA	protein kinase (cAMP-dependent, catalytic) inhibitor alpha	1.57136
SLC11A2	SLC11A2	solute carrier family 11 (proton-coupled divalent metal ion transporters), member 2	1.57014
RGD1561936_PREDICTED	null	null	1.56987
ABCG8	ABCG8	ATP-binding cassette, sub-family G (WHITE), member 8 (sterolin 2)	1.56987
GTPBP2	GTPBP2	GTP binding protein 2	1.5694
RGS12	RGS12	regulator of G-protein signalling 12	1.56889
IL23A	IL23A	interleukin 23, alpha subunit p19	1.56885
RGD1563072_PREDICTED	null	null	1.56837
LOC500947	null	null	1.56763
WSB2	WSB2	WD repeat and SOCS box-containing 2	1.56702
SULT2A2_PREDICTED	null	null	1.56681
STX1B2	STX1B2	syntaxin 1B2	1.56679
ABCD4	ABCD4	ATP-binding cassette, sub-family D (ALD), member 4	1.565
RGD1305823	null	null	1.56384
RGD1311203	null	null	1.56253
CASP3	CASP3	caspase 3, apoptosis-related cysteine peptidase	1.5604
FEV	FEV	FEV (ETS oncogene family)	1.55974
ZFP580_PREDICTED	null	null	1.55949
LOC502414	null	null	1.55764
RAD52_PREDICTED	null	null	1.55752
TMEM58_PREDICTED	null	null	1.55677
MGC105508	null	null	1.55628
RGD1310862_PREDICTED	null	null	1.55512
PEX19	PEX19	peroxisomal biogenesis factor 19	1.55403
GNS	GNS	glucosamine (N-acetyl)-6-sulfatase (Sanfilippo disease IIID)	1.55391
RGD1565584_PREDICTED	null	null	1.55211
MGAT1	MGAT1	mannosyl (alpha-1,3-)-glycoprotein beta-1,2-N-acetylglucosaminyltransferase	1.5519
CD53	CD53	CD53 molecule	1.55059
RGD1305915	null	null	1.54825
RBM4_PREDICTED	null	null	1.54739
DHX16	DHX16	DEAH (Asp-Glu-Ala-His) box polypeptide 16	1.54683
RGD1566234_PREDICTED	null	null	1.54651
IARS_PREDICTED	null	null	1.54648
RING1	RING1	ring finger protein 1	1.5459
LAMC1	LAMC1	laminin, gamma 1 (formerly LAMB2)	1.54463
SLC25A32_PREDICTED	null	null	1.54346
VDAC1	VDAC1	voltage-dependent anion channel 1	1.54259
RGD1307594	null	null	1.5421
TPCN2_PREDICTED	null	null	1.54115
ARHGEF5	ARHGEF5	Rho guanine nucleotide exchange factor (GEF) 5	1.54032
NEDD4A	null	null	1.53968
ANGPTL6_PREDICTED	null	null	1.53954
HP	HP	haptoglobin	1.53926
INPP5D	INPP5D	inositol polyphosphate-5-phosphatase, 145kDa	1.53866
ZNF541_PREDICTED	null	null	1.53855
RGD1303271	null	null	1.53733
RGD1311739	null	null	1.53684
RGD1562841_PREDICTED	null	null	1.53667
PDCD7_PREDICTED	null	null	1.53639
PHF10	PHF10	PHD finger protein 10	1.53575
LOC500528	null	null	1.53558
RAD50	RAD50	RAD50 homolog (S. cerevisiae)	1.53507
PARVA	PARVA	parvin, alpha	1.53284
ICK	ICK	intestinal cell (MAK-like) kinase	1.53253
RGD1305469_PREDICTED	null	null	1.53225
ARL9	ARL9	ADP-ribosylation factor-like 9	1.53135
UBE2I	UBE2I	ubiquitin-conjugating enzyme E2I (UBC9 homolog, yeast)	1.53125
ZNF289	ZNF289	zinc finger protein 289, ID1 regulated	1.53087
SLC44A1	SLC44A1	solute carrier family 44, member 1	1.52957
RPUSD3_PREDICTED	null	null	1.52839
VPS33B	VPS33B	vacuolar protein sorting 33B (yeast)	1.52831
LIMD2	LIMD2	LIM domain containing 2	1.52759
DET1	DET1	de-etiolated homolog 1 (Arabidopsis)	1.52666
TEX2	TEX2	testis expressed sequence 2	1.52664
ACOX3	ACOX3	acyl-Coenzyme A oxidase 3, pristanoyl	1.52492
VAMP1	VAMP1	vesicle-associated membrane protein 1 (synaptobrevin 1)	1.52419
BCL2L12_PREDICTED	null	null	1.52359
DTWD1	DTWD1	DTW domain containing 1	1.52282
TMEM106A	TMEM106A	transmembrane protein 106A	1.52277
RGD1565635_PREDICTED	null	null	1.52263
RGD1303074	null	null	1.52171
ZFP161	ZFP161	zinc finger protein 161 homolog (mouse)	1.52149
STAG2_PREDICTED	null	null	1.52056
NFAT5_PREDICTED	null	null	1.52031
ANAPC10_PREDICTED	null	null	1.5199
RABL2A	RABL2A	RAB, member of RAS oncogene family-like 2A	1.51904
ZFPN1A5_PREDICTED	null	null	1.51824
RGD1561651_PREDICTED	null	null	1.51823
SELP	SELP	selectin P (granule membrane protein 140kDa, antigen CD62)	1.51777
RGD1308257	null	null	1.51683
GOLGB1	GOLGB1	golgi autoantigen, golgin subfamily b, macrogolgin (with transmembrane signal), 1	1.51682
UTX_PREDICTED	null	null	1.5166
MS4A11_PREDICTED	null	null	1.51567
SLFN5_PREDICTED	null	null	1.51544
LOC501925	null	null	1.51507
PARP12_PREDICTED	null	null	1.51478
CSF1R	CSF1R	colony stimulating factor 1 receptor, formerly McDonough feline sarcoma viral (v-fms) oncogene homolog	1.5143
PIGQ	PIGQ	phosphatidylinositol glycan anchor biosynthesis, class Q	1.51355
PLSCR3	PLSCR3	phospholipid scramblase 3	1.51336
GALNT7	GALNT7	UDP-N-acetyl-alpha-D-galactosamine:polypeptide N-acetylgalactosaminyltransferase 7 (GalNAc-T7)	1.51273
ELMO2	ELMO2	engulfment and cell motility 2	1.51271
NCDN	NCDN	neurochondrin	1.51251
OPTN	OPTN	optineurin	1.51168
MSN	MSN	moesin	1.51151
RGD1562142_PREDICTED	null	null	1.5113
FCHSD1_PREDICTED	null	null	1.51046
DNCH2 /// LOC497827	null	null	1.50991
PEX7	PEX7	peroxisomal biogenesis factor 7	1.50767
RGD1310656_PREDICTED	null	null	1.50715
LOC56081	null	null	1.50596
SUFU	SUFU	suppressor of fused homolog (Drosophila)	1.50587
ARFIP1	ARFIP1	ADP-ribosylation factor interacting protein 1 (arfaptin 1)	1.50542
AP1M1	AP1M1	adaptor-related protein complex 1, mu 1 subunit	1.50316
LOC305633	null	null	1.50289
OSBPL5	OSBPL5	oxysterol binding protein-like 5	1.50189
PIP5K1A	PIP5K1A	phosphatidylinositol-4-phosphate 5-kinase, type I, alpha	1.50146
LOC361346	null	null	1.5008
SCARF1_PREDICTED ///	null	null	1.50036
RGD1311914	null	null	1.49973
ZFP499_PREDICTED	null	null	1.49902
NOC4L	NOC4L	nucleolar complex associated 4 homolog (S. cerevisiae)	1.49894
APBB3	APBB3	amyloid beta (A4) precursor protein-binding, family B, member 3	1.49778
RTP4_PREDICTED	null	null	1.49759
CDC26	CDC26	cell division cycle 26	1.49489
RGD1560524_PREDICTED	null	null	1.49462
LOC289378	null	null	1.49394
ADAM10	ADAM10	ADAM metallopeptidase domain 10	1.49384
GRASP	GRASP	GRP1 (general receptor for phosphoinositides 1)-associated scaffold protein	1.49358
SEPHS1	SEPHS1	selenophosphate synthetase 1	1.49306
RGD1565485_PREDICTED	null	null	1.49292
SYNGR2	SYNGR2	synaptogyrin 2	1.49281
MSLN	MSLN	mesothelin	1.4927
ARL6_PREDICTED	null	null	1.49203
RGD1561655_PREDICTED	null	null	1.49127
AGTRAP	AGTRAP	angiotensin II receptor-associated protein	1.49067
TUBB3	TUBB3	tubulin, beta 3	1.49029
WDR77	WDR77	WD repeat domain 77	1.48917
DHX35_PREDICTED	null	null	1.48884
GAS2L1_PREDICTED	null	null	1.48841
PHKG2	PHKG2	phosphorylase kinase, gamma 2 (testis)	1.4879
NMB_PREDICTED	null	null	1.48765
PCM1	PCM1	pericentriolar material 1	1.48571
GNAZ	GNAZ	guanine nucleotide binding protein (G protein), alpha z polypeptide	1.48543
PPM1F	PPM1F	protein phosphatase 1F (PP2C domain containing)	1.48513
SLC14A2	SLC14A2	solute carrier family 14 (urea transporter), member 2	1.4849
RGD1310168_PREDICTED	null	null	1.48425
MRPL50_PREDICTED	null	null	1.48329
CREBL1	CREBL1	cAMP responsive element binding protein-like 1	1.48327
KLHL23_PREDICTED	null	null	1.48313
PTPRV	PTPRV	protein tyrosine phosphatase, receptor type, V (pseudogene)	1.48147
TCF4	TCF4	transcription factor 4	1.48141
RGD1565534_PREDICTED	null	null	1.48126
PPP1CB	PPP1CB	protein phosphatase 1, catalytic subunit, beta isoform	1.48052
SNUPN	SNUPN	snurportin 1	1.48006
MGC94335	null	null	1.47958
BACE1	BACE1	beta-site APP-cleaving enzyme 1	1.47921
RGD1307583_PREDICTED	null	null	1.47826
MAPK8IP3	MAPK8IP3	mitogen-activated protein kinase 8 interacting protein 3	1.47753
RGD1559931_PREDICTED	null	null	1.47646
LGR4	LGR4	leucine-rich repeat-containing G protein-coupled receptor 4	1.47558
RBM5	RBM5	RNA binding motif protein 5	1.47512
ATPBD1C	ATPBD1C	ATP binding domain 1 family, member C	1.47481
SFXN4_PREDICTED	null	null	1.47415
HINT3	HINT3	histidine triad nucleotide binding protein 3	1.47303
PRPSAP2	PRPSAP2	phosphoribosyl pyrophosphate synthetase-associated protein 2	1.4724
SIAH1A	null	null	1.47233
AP1S2_PREDICTED	null	null	1.47175
IL24	IL24	interleukin 24	1.47167
RGD1562994_PREDICTED	null	null	1.47133
LDB1_PREDICTED	null	null	1.47123
TMEM17	TMEM17	transmembrane protein 17	1.47007
RGD1306228_PREDICTED	null	null	1.46974
EPHA2_PREDICTED	null	null	1.46953
NR3C1	NR3C1	nuclear receptor subfamily 3, group C, member 1 (glucocorticoid receptor)	1.4688
PLD2	PLD2	phospholipase D2	1.46808
COL5A1	COL5A1	collagen, type V, alpha 1	1.46795
SNRP70_PREDICTED	null	null	1.46793
DPF3_PREDICTED	null	null	1.46789
RGD1561783_PREDICTED	null	null	1.46733
CLDN12_PREDICTED	null	null	1.46723
LOC362261	null	null	1.46723
SCNN1A	SCNN1A	sodium channel, nonvoltage-gated 1 alpha	1.46685
GIYD2	GIYD2	GIY-YIG domain containing 2	1.4666
FBXW2_PREDICTED	null	null	1.46648
ZDHHC7	ZDHHC7	zinc finger, DHHC-type containing 7	1.46645
RGD1305287	null	null	1.46598
RGD1306073_PREDICTED	null	null	1.46554
MAP3K3_PREDICTED	null	null	1.46501
RAP2B	RAP2B	RAP2B, member of RAS oncogene family	1.46477
LOC363333	null	null	1.46355
ARL5A	ARL5A	ADP-ribosylation factor-like 5A	1.4635
CAPN5	CAPN5	calpain 5	1.46261
IL15	IL15	interleukin 15	1.46227
TCTA	TCTA	T-cell leukemia translocation altered gene	1.462
TARBP2	TARBP2	Tar (HIV-1) RNA binding protein 2	1.46143
ITGAL	ITGAL	integrin, alpha L (antigen CD11A (p180), lymphocyte function-associated antigen 1; alpha polypeptide)	1.46066
LOC360990	null	null	1.46036
RGD1563119_PREDICTED	null	null	1.46001
EXOSC9	EXOSC9	exosome component 9	1.45911
RDH12_PREDICTED	null	null	1.45903
ADPRH	ADPRH	ADP-ribosylarginine hydrolase	1.4586
ISOC1	ISOC1	isochorismatase domain containing 1	1.45767
AP2B1	AP2B1	adaptor-related protein complex 2, beta 1 subunit	1.45564
LOC362015	null	null	1.45496
ENPP4_PREDICTED	null	null	1.45301
WIF1	WIF1	WNT inhibitory factor 1	1.45229
MGC94339	null	null	1.45218
KCNQ1	KCNQ1	potassium voltage-gated channel, KQT-like subfamily, member 1	1.45167
ZMYM1_PREDICTED	null	null	1.45164
FBXL10	FBXL10	F-box and leucine-rich repeat protein 10	1.45142
TMEM80	TMEM80	transmembrane protein 80	1.45119
PIK3R1	PIK3R1	phosphoinositide-3-kinase, regulatory subunit 1 (p85 alpha)	1.45116
LOC499331	null	null	1.45004
RGD1566320_PREDICTED	null	null	1.44996
CCDC12_PREDICTED	null	null	1.44983
MYST2	MYST2	MYST histone acetyltransferase 2	1.44884
RUP2	null	null	1.44853
THRAP6_PREDICTED	null	null	1.4484
PCDHGC3 /// PCDHGA9	null	null	1.44782
RGD1560967_PREDICTED	null	null	1.44757
RNF4	RNF4	ring finger protein 4	1.44717
HOXB2_PREDICTED	null	null	1.44681
LOC503164	null	null	1.44508
KCNK3	KCNK3	potassium channel, subfamily K, member 3	1.44423
SLC38A6	SLC38A6	solute carrier family 38, member 6	1.44326
LRRC8C	LRRC8C	leucine rich repeat containing 8 family, member C	1.44306
RGD1562276_PREDICTED	null	null	1.44228
RGD1561917_PREDICTED	null	null	1.43832
GCN5L2_PREDICTED	null	null	1.43784
LGALS9	LGALS9	lectin, galactoside-binding, soluble, 9 (galectin 9)	1.43718
RGD1564318_PREDICTED	null	null	1.43662
ABCD1_PREDICTED	null	null	1.43605
RGD1309847_PREDICTED	null	null	1.43602
IFT122	IFT122	intraflagellar transport 122 homolog (Chlamydomonas)	1.43587
OSGIN1	OSGIN1	oxidative stress induced growth inhibitor 1	1.43493
RGD1311490_PREDICTED	null	null	1.43459
KDR	KDR	kinase insert domain receptor (a type III receptor tyrosine kinase)	1.43429
ZNF292	ZNF292	zinc finger protein 292	1.43428
MAP3K7_PREDICTED	null	null	1.43364
RGD1562003_PREDICTED	null	null	1.43294
PDCD4	PDCD4	programmed cell death 4 (neoplastic transformation inhibitor)	1.43275
MBIP_PREDICTED	null	null	1.43227
NAT5_PREDICTED	null	null	1.43156
HDAC10	HDAC10	histone deacetylase 10	1.43144
HS3ST5_PREDICTED	null	null	1.42986
RWDD2_PREDICTED	null	null	1.42913
WDFY2_PREDICTED	null	null	1.42898
SRP54	SRP54	signal recognition particle 54kDa	1.42877
GALNT5	GALNT5	UDP-N-acetyl-alpha-D-galactosamine:polypeptide N-acetylgalactosaminyltransferase 5 (GalNAc-T5)	1.42858
TMEM63B_PREDICTED	null	null	1.42854
FLNB_PREDICTED	null	null	1.42766
NUDT6	NUDT6	nudix (nucleoside diphosphate linked moiety X)-type motif 6	1.42715
RGD1305713	null	null	1.42694
CBX7	CBX7	chromobox homolog 7	1.42659
HIBCH	HIBCH	3-hydroxyisobutyryl-Coenzyme A hydrolase	1.4259
CNTN4	CNTN4	contactin 4	1.42541
RGD1561879_PREDICTED	null	null	1.42527
UBE2G1	UBE2G1	ubiquitin-conjugating enzyme E2G 1 (UBC7 homolog, yeast)	1.4252
NSF	NSF	N-ethylmaleimide-sensitive factor	1.4245
THRAP4	THRAP4	thyroid hormone receptor associated protein 4	1.42434
RGD1564156_PREDICTED	null	null	1.42408
CDS2	CDS2	CDP-diacylglycerol synthase (phosphatidate cytidylyltransferase) 2	1.42379
PDE7A	PDE7A	phosphodiesterase 7A	1.4229
LOC292498	null	null	1.42246
POLE4_PREDICTED	null	null	1.42232
WDR32_PREDICTED	null	null	1.42191
REEP6	REEP6	receptor accessory protein 6	1.42069
RGD1560736_PREDICTED	null	null	1.41962
WEE1	WEE1	WEE1 homolog (S. pombe)	1.41844
RGD1311316	null	null	1.41682
USP18	USP18	ubiquitin specific peptidase 18	1.41643
ADM	ADM	adrenomedullin	1.41641
TSC22D3	TSC22D3	TSC22 domain family, member 3	1.41622
P2RY6	P2RY6	pyrimidinergic receptor P2Y, G-protein coupled, 6	1.41542
GEMIN6	GEMIN6	gem (nuclear organelle) associated protein 6	1.41506
RGD1308759_PREDICTED	null	null	1.41472
SMAD4	SMAD4	SMAD, mothers against DPP homolog 4 (Drosophila)	1.41466
RT1-BB	null	null	1.4146
WDR47	WDR47	WD repeat domain 47	1.41426
DOK1	DOK1	docking protein 1, 62kDa (downstream of tyrosine kinase 1)	1.41376
RGD1559538_PREDICTED	null	null	1.41347
LOC361014	null	null	1.41217
RGD1308268_PREDICTED	null	null	1.41192
RGD1305178	null	null	1.41098
RGD1566181_PREDICTED	null	null	1.41088
RGD1306962_PREDICTED	null	null	1.41081
OSBPL2	OSBPL2	oxysterol binding protein-like 2	1.41053
NFIA	NFIA	nuclear factor I/A	1.41009
HTF9C	HTF9C	-	1.40976
RGD1311309_PREDICTED	null	null	1.40932
SAP30BP_PREDICTED	null	null	1.40869
KPRP	null	null	1.40864
COMP	COMP	cartilage oligomeric matrix protein	1.40849
CX3CL1	CX3CL1	chemokine (C-X3-C motif) ligand 1	1.40834
SNX1	SNX1	sorting nexin 1	1.40735
RGD1563532_PREDICTED	null	null	1.4071
RGD1563276_PREDICTED	null	null	1.40671
RGD1306437	null	null	1.40656
MDM2_PREDICTED	null	null	1.40644
FGFRL1	FGFRL1	fibroblast growth factor receptor-like 1	1.40436
SNX7	SNX7	sorting nexin 7	1.40378
MTMR3	MTMR3	myotubularin related protein 3	1.40331
RGD1564114_PREDICTED	null	null	1.4025
ALS2CR13_PREDICTED	null	null	1.40072
PPIL1	PPIL1	peptidylprolyl isomerase (cyclophilin)-like 1	1.40066
APEX1	APEX1	APEX nuclease (multifunctional DNA repair enzyme) 1	1.40054
LOC500282	null	null	1.40003
RGD1305420	null	null	1.39952
CTDSP1	CTDSP1	CTD (carboxy-terminal domain, RNA polymerase II, polypeptide A) small phosphatase 1	1.39935
RGD1309362	null	null	1.39923
PACSIN2	PACSIN2	protein kinase C and casein kinase substrate in neurons 2	1.39863
RGD1309871_PREDICTED	null	null	1.39852
SIDT2_PREDICTED	null	null	1.39833
CDC42EP3_PREDICTED	null	null	1.39802
B3GNTL1	B3GNTL1	UDP-GlcNAc:betaGal beta-1,3-N-acetylglucosaminyltransferase-like 1	1.39743
CLPX	CLPX	ClpX caseinolytic peptidase X homolog (E. coli)	1.39567
RGD1562212_PREDICTED	null	null	1.39427
PTGER2	PTGER2	prostaglandin E receptor 2 (subtype EP2), 53kDa	1.39325
TNRC6_PREDICTED	null	null	1.39324
L3MBTL2	L3MBTL2	l(3)mbt-like 2 (Drosophila)	1.39183
RGD1305090_PREDICTED	null	null	1.39163
LOC301121	null	null	1.39083
KLHL10	KLHL10	kelch-like 10 (Drosophila)	1.38972
PALMD	PALMD	palmdelphin	1.38955
SHMT1	SHMT1	serine hydroxymethyltransferase 1 (soluble)	1.38941
UPF3B_PREDICTED	null	null	1.38927
RASGRP4	RASGRP4	RAS guanyl releasing protein 4	1.38848
SCARA3_PREDICTED	null	null	1.38788
RGD1306472_PREDICTED	null	null	1.38762
FUNDC1	FUNDC1	FUN14 domain containing 1	1.38671
IHPK2	IHPK2	inositol hexaphosphate kinase 2	1.3865
CNGA4 /// ROCNC2	null	null	1.38634
DHTKD1	DHTKD1	dehydrogenase E1 and transketolase domain containing 1	1.38611
TSNAX	TSNAX	translin-associated factor X	1.3857
TSPAN32	TSPAN32	tetraspanin 32	1.38543
CRADD_PREDICTED	null	null	1.38515
KEAP1	KEAP1	kelch-like ECH-associated protein 1	1.38478
ZFP687_PREDICTED	null	null	1.38427
RGD1310754_PREDICTED	null	null	1.38396
RNF20_PREDICTED	null	null	1.38391
RGD1562826_PREDICTED	null	null	1.38281
IGFBP5	IGFBP5	insulin-like growth factor binding protein 5	1.38241
RGD1304623_PREDICTED	null	null	1.38136
LOC302457 /// RGD156	null	null	1.38097
S100B	S100B	S100 calcium binding protein B	1.38021
CYBASC3	CYBASC3	cytochrome b, ascorbate dependent 3	1.37877
GPR143_PREDICTED	null	null	1.37845
RGD1563715_PREDICTED	null	null	1.37844
SMC5L1_PREDICTED	null	null	1.37795
MSRB2	MSRB2	methionine sulfoxide reductase B2	1.37748
CHPT1	CHPT1	choline phosphotransferase 1	1.37725
RGD1564930_PREDICTED	null	null	1.37544
NKX2-4_PREDICTED	null	null	1.37455
DDHD1	DDHD1	DDHD domain containing 1	1.37399
RGD1311017_PREDICTED	null	null	1.37362
LOC363269	null	null	1.3723
MOBKL2B_PREDICTED	null	null	1.37209
UGCG	UGCG	UDP-glucose ceramide glucosyltransferase	1.37153
POLR1A	POLR1A	polymerase (RNA) I polypeptide A, 194kDa	1.37137
RGD1310660	null	null	1.37122
GARNL1	GARNL1	GTPase activating Rap/RanGAP domain-like 1	1.37095
SERINC5	SERINC5	serine incorporator 5	1.3709
THBS2	THBS2	thrombospondin 2	1.37073
SLC22A5	SLC22A5	solute carrier family 22 (organic cation transporter), member 5	1.3703
SLC35A1_PREDICTED	null	null	1.37017
RGD1559896_PREDICTED	null	null	1.3696
NPFFR2	NPFFR2	neuropeptide FF receptor 2	1.36911
RGD1309038	null	null	1.36908
RGD1563773_PREDICTED	null	null	1.36798
RGD1560850_PREDICTED	null	null	1.36769
RGD1559768_PREDICTED	null	null	1.36697
ARHGAP12_PREDICTED	null	null	1.36696
EML3_PREDICTED	null	null	1.36647
RPA3_PREDICTED	null	null	1.36633
CCKAR	CCKAR	cholecystokinin A receptor	1.36553
DICER1	DICER1	Dicer1, Dcr-1 homolog (Drosophila)	1.36482
NUDT21	NUDT21	nudix (nucleoside diphosphate linked moiety X)-type motif 21	1.36468
AGTR1	AGTR1	angiotensin II receptor, type 1	1.36443
RGD1304790	null	null	1.36431
RNF166	RNF166	ring finger protein 166	1.36365
MGC108823	null	null	1.36268
LOC498222	null	null	1.36265
BBS5_PREDICTED	null	null	1.36262
RGD1562792_PREDICTED	null	null	1.36243
DNAJC6_PREDICTED	null	null	1.36147
RGD1565551_PREDICTED	null	null	1.36131
FASTK	FASTK	Fas-activated serine/threonine kinase	1.36122
ZFP91	ZFP91	zinc finger protein 91 homolog (mouse)	1.3612
MGC94326	null	null	1.36022
RGD1564266_PREDICTED	null	null	1.35964
GLP1R	GLP1R	glucagon-like peptide 1 receptor	1.35912
HEBP2_PREDICTED	null	null	1.3585
GPC2	GPC2	glypican 2 (cerebroglycan)	1.35751
USF1	USF1	upstream transcription factor 1	1.35696
RGNEF_PREDICTED	null	null	1.35681
SYT10	SYT10	synaptotagmin X	1.35646
LOC310877	null	null	1.35563
RPA2	RPA2	replication protein A2, 32kDa	1.35547
RAE1	RAE1	RAE1 RNA export 1 homolog (S. pombe)	1.35547
PCMTD2_PREDICTED	null	null	1.35531
RGD1566062_PREDICTED	null	null	1.35446
LOC501065	null	null	1.35416
RGD1565889_PREDICTED	null	null	1.35344
USP22_PREDICTED	null	null	1.35335
RGD1307475	null	null	1.35281
ABHD4_PREDICTED	null	null	1.35263
SYTL4	SYTL4	synaptotagmin-like 4 (granuphilin-a)	1.35251
MRPL53_PREDICTED	null	null	1.35199
EGF	EGF	epidermal growth factor (beta-urogastrone)	1.35158
ABCA5	ABCA5	ATP-binding cassette, sub-family A (ABC1), member 5	1.35047
CBWD1	CBWD1	COBW domain containing 1	1.35031
OSBPL9_PREDICTED	null	null	1.34955
F3	F3	coagulation factor III (thromboplastin, tissue factor)	1.34855
FNDC3B_PREDICTED	null	null	1.34708
MAL	MAL	mal, T-cell differentiation protein	1.34707
CXCL14 /// LOC498700	null	null	1.34694
TMEM110	TMEM110	transmembrane protein 110	1.34673
NMI	NMI	N-myc (and STAT) interactor	1.34659
RGD1565536_PREDICTED	null	null	1.3454
NUP188	NUP188	nucleoporin 188kDa	1.34535
BTBD14A	BTBD14A	BTB (POZ) domain containing 14A	1.34383
GLRB	GLRB	glycine receptor, beta	1.34315
MGC72567	null	null	1.34293
SC65	SC65	-	1.3429
TGFBR2	TGFBR2	transforming growth factor, beta receptor II (70/80kDa)	1.34264
CLCN2	CLCN2	chloride channel 2	1.34224
CPXM1_PREDICTED	null	null	1.34206
MAPK7	MAPK7	mitogen-activated protein kinase 7	1.34196
SYN1	SYN1	synapsin I	1.34188
KLF15	KLF15	Kruppel-like factor 15	1.34184
PLA2G10	PLA2G10	phospholipase A2, group X	1.34177
PHF3_PREDICTED	null	null	1.34128
P2RX5	P2RX5	purinergic receptor P2X, ligand-gated ion channel, 5	1.33943
MGC108882	null	null	1.33914
DUS3L	DUS3L	dihydrouridine synthase 3-like (S. cerevisiae)	1.33824
DST_PREDICTED	null	null	1.33818
RGD1309759_PREDICTED	null	null	1.33784
WDR31	WDR31	WD repeat domain 31	1.33703
CORO1A	CORO1A	coronin, actin binding protein, 1A	1.33698
RGD1311260	null	null	1.33675
XKR8 /// SMPDL3B	null	null	1.33641
KIDINS220	KIDINS220	-	1.33569
CYP2D22	null	null	1.33557
ARMCX6	ARMCX6	armadillo repeat containing, X-linked 6	1.33518
HDAC5	HDAC5	histone deacetylase 5	1.33393
LOC360760	null	null	1.33388
AACS	AACS	acetoacetyl-CoA synthetase	1.33364
ALS2	ALS2	amyotrophic lateral sclerosis 2 (juvenile)	1.33329
LOC362683	null	null	1.33324
LOC498685	null	null	1.33306
PLEKHH3	PLEKHH3	pleckstrin homology domain containing, family H (with MyTH4 domain) member 3	1.33243
GBL	GBL	-	1.33084
SARS2_PREDICTED	null	null	1.33051
LOC501619	null	null	1.3299
RGD1564036_PREDICTED	null	null	1.32983
RFC3	RFC3	replication factor C (activator 1) 3, 38kDa	1.32937
RGD1305572	null	null	1.32918
PHF12	PHF12	PHD finger protein 12	1.32705
PTPN3	PTPN3	protein tyrosine phosphatase, non-receptor type 3	1.32519
RGD1564741_PREDICTED	null	null	1.32443
IL2RG	IL2RG	interleukin 2 receptor, gamma (severe combined immunodeficiency)	1.32374
CAR14_PREDICTED	null	null	1.32352
RGD1306844	null	null	1.32329
HNRPA3	HNRPA3	heterogeneous nuclear ribonucleoprotein A3	1.32308
PPT2	PPT2	palmitoyl-protein thioesterase 2	1.3226
PRPF4	PRPF4	PRP4 pre-mRNA processing factor 4 homolog (yeast)	1.32252
GP49B /// LOC499078	null	null	1.32235
FRG1_PREDICTED	null	null	1.32138
RGD1565629_PREDICTED	null	null	1.32135
MGC125086	null	null	1.32081
LOC365960	null	null	1.32076
DLL4_PREDICTED	null	null	1.32041
EBAG9	EBAG9	estrogen receptor binding site associated, antigen, 9	1.32007
PSKH1_PREDICTED	null	null	1.31976
RGD1559612_PREDICTED	null	null	1.31944
RGD1306058_PREDICTED	null	null	1.31943
RGD1304653_PREDICTED	null	null	1.31937
DEPDC5_PREDICTED	null	null	1.31792
GTF3C1	GTF3C1	general transcription factor IIIC, polypeptide 1, alpha 220kDa	1.31755
LOC499677	null	null	1.31708
GSTT2	GSTT2	glutathione S-transferase theta 2	1.3167
APOBEC1	APOBEC1	apolipoprotein B mRNA editing enzyme, catalytic polypeptide 1	1.31614
LRRC4B_PREDICTED	null	null	1.31577
LGI3_PREDICTED	null	null	1.31559
AGMAT	AGMAT	agmatine ureohydrolase (agmatinase)	1.31524
MTX2	MTX2	metaxin 2	1.31491
BCAT2	BCAT2	branched chain aminotransferase 2, mitochondrial	1.31465
BET1	BET1	BET1 homolog (S. cerevisiae)	1.31438
GUCA2A	GUCA2A	guanylate cyclase activator 2A (guanylin)	1.31416
PCSK4	PCSK4	proprotein convertase subtilisin/kexin type 4	1.31376
MGC112790	null	null	1.31322
RGD1561795_PREDICTED	null	null	1.31304
SLAMF9_PREDICTED	null	null	1.313
RGD1564895_PREDICTED	null	null	1.31284
PLAU	PLAU	plasminogen activator, urokinase	1.31267
C7ORF10	C7ORF10	chromosome 7 open reading frame 10	1.31233
PAPD1_PREDICTED	null	null	1.31147
PARP1	PARP1	poly (ADP-ribose) polymerase family, member 1	1.31135
ARRDC1	ARRDC1	arrestin domain containing 1	1.31127
LRP5_PREDICTED	null	null	1.31116
FXR1H	null	null	1.31009
NEF3	NEF3	neurofilament 3 (150kDa medium)	1.30995
RGD1560557_PREDICTED	null	null	1.30946
SSBP1	SSBP1	single-stranded DNA binding protein 1	1.30941
PCQAP_PREDICTED	null	null	1.30935
SLC35C2	SLC35C2	solute carrier family 35, member C2	1.30849
SLC12A5	SLC12A5	solute carrier family 12, (potassium-chloride transporter) member 5	1.30846
STRA6	STRA6	stimulated by retinoic acid gene 6 homolog (mouse)	1.30789
PPP3CC	PPP3CC	protein phosphatase 3 (formerly 2B), catalytic subunit, gamma isoform (calcineurin A gamma)	1.30682
GPM6B	GPM6B	glycoprotein M6B	1.30635
ZFP238	null	null	1.30605
REV3L	REV3L	REV3-like, catalytic subunit of DNA polymerase zeta (yeast)	1.30507
RGD1561222_PREDICTED	null	null	1.30505
ADNP	ADNP	activity-dependent neuroprotector	1.30439
CASKIN2_PREDICTED	null	null	1.30409
RGD1311343_PREDICTED	null	null	1.30375
AKT1S1_PREDICTED	null	null	1.30342
PEX12	PEX12	peroxisomal biogenesis factor 12	1.30338
SOX18	SOX18	SRY (sex determining region Y)-box 18	1.3026
TOLLIP_PREDICTED	null	null	1.30211
RGD1562237_PREDICTED	null	null	1.30168
ZC3H5_PREDICTED	null	null	1.30127
LOC309692	null	null	1.30112
IRS1	IRS1	insulin receptor substrate 1	1.30094
PPARGC1B	PPARGC1B	peroxisome proliferative activated receptor, gamma, coactivator 1, beta	1.30083
SVP4	null	null	1.30049
PFKL	PFKL	phosphofructokinase, liver	1.30001
MGC72996	null	null	1.29984
RGD1309807	null	null	1.29965
MYOC	MYOC	myocilin, trabecular meshwork inducible glucocorticoid response	1.29941
LYSMD2_PREDICTED	null	null	1.29794
EFHD2	EFHD2	EF-hand domain family, member D2	1.2974
SECISBP2	SECISBP2	SECIS binding protein 2	1.29623
WDR45	WDR45	WD repeat domain 45	1.29616
P2RX4	P2RX4	purinergic receptor P2X, ligand-gated ion channel, 4	1.29552
SLC40A1	SLC40A1	solute carrier family 40 (iron-regulated transporter), member 1	1.29532
RGD1310810	null	null	1.29395
IFRD1	IFRD1	interferon-related developmental regulator 1	1.29385
UROS	UROS	uroporphyrinogen III synthase (congenital erythropoietic porphyria)	1.29345
RGD1562686_PREDICTED	null	null	1.29238
RGD1565016_PREDICTED	null	null	1.29183
CDKN2D	CDKN2D	cyclin-dependent kinase inhibitor 2D (p19, inhibits CDK4)	1.2918
RGD1311091_PREDICTED	null	null	1.29173
ZFP537_PREDICTED	null	null	1.29145
SUOX	SUOX	sulfite oxidase	1.29123
LOC191574	null	null	1.29095
FN1	FN1	fibronectin 1	1.29036
ABLIM2	ABLIM2	actin binding LIM protein family, member 2	1.28972
KCNJ2	KCNJ2	potassium inwardly-rectifying channel, subfamily J, member 2	1.28958
LOC500893	null	null	1.28938
TRIM23	TRIM23	tripartite motif-containing 23	1.28898
PRR3	PRR3	proline rich 3	1.28875
UBIAD1_PREDICTED	null	null	1.28663
MLX	MLX	MAX-like protein X	1.28639
THUMPD2	THUMPD2	THUMP domain containing 2	1.28623
SLC33A1	SLC33A1	solute carrier family 33 (acetyl-CoA transporter), member 1	1.2861
SLC39A13	SLC39A13	solute carrier family 39 (zinc transporter), member 13	1.28498
POLM	POLM	polymerase (DNA directed), mu	1.28444
RGD1310230	null	null	1.28406
AKAP14	AKAP14	A kinase (PRKA) anchor protein 14	1.28401
RGD1309534	null	null	1.28397
FNBP1	FNBP1	formin binding protein 1	1.28345
RGD1309567_PREDICTED	null	null	1.28277
RGD1561800_PREDICTED	null	null	1.282
ATP6V0A1	ATP6V0A1	ATPase, H+ transporting, lysosomal V0 subunit a1	1.28192
ZNF142_PREDICTED	null	null	1.28139
CLK4	CLK4	CDC-like kinase 4	1.27992
FBXO7	FBXO7	F-box protein 7	1.27947
TFG	TFG	TRK-fused gene	1.27865
LDHC	LDHC	lactate dehydrogenase C	1.27835
LOC304138	null	null	1.27799
POP7_PREDICTED	null	null	1.27743
RGD1565844_PREDICTED	null	null	1.27678
CSF3R_PREDICTED	null	null	1.27668
RGD1308828	null	null	1.27661
COMMD4_PREDICTED	null	null	1.27525
RDA279	null	null	1.275
EXOC7	EXOC7	exocyst complex component 7	1.27476
CDADC1	CDADC1	cytidine and dCMP deaminase domain containing 1	1.27466
CSE1L_PREDICTED	null	null	1.27448
LOC499124	null	null	1.27397
RGD1308774	null	null	1.27347
ATAD3A	ATAD3A	ATPase family, AAA domain containing 3A	1.27285
SELENBP1	SELENBP1	selenium binding protein 1	1.2722
MNAT1	MNAT1	menage a trois homolog 1, cyclin H assembly factor (Xenopus laevis)	1.27205
EXTL2	EXTL2	exostoses (multiple)-like 2	1.27187
SNX26_PREDICTED	null	null	1.27023
RPS24	RPS24	ribosomal protein S24	1.2698
SNX12_PREDICTED ///	null	null	1.26952
MTHFS	MTHFS	5,10-methenyltetrahydrofolate synthetase (5-formyltetrahydrofolate cyclo-ligase)	1.26918
HACL1	HACL1	2-hydroxyacyl-CoA lyase 1	1.26891
BUB1B	BUB1B	BUB1 budding uninhibited by benzimidazoles 1 homolog beta (yeast)	1.26882
FGFR4	FGFR4	fibroblast growth factor receptor 4	1.26868
TRADD	TRADD	TNFRSF1A-associated via death domain	1.26794
RGD1565457_PREDICTED	null	null	1.26678
IL2RB	IL2RB	interleukin 2 receptor, beta	1.26664
RGD1565408_PREDICTED	null	null	1.26645
TEAD3 /// TULP1_PRED	null	null	1.2664
DNM1	DNM1	dynamin 1	1.26586
CASP4	CASP4	caspase 4, apoptosis-related cysteine peptidase	1.26539
NUP160_PREDICTED	null	null	1.26526
PCNXL3	PCNXL3	pecanex-like 3 (Drosophila)	1.26483
G0S2	G0S2	G0/G1switch 2	1.26451
SMARCAD1_PREDICTED	null	null	1.26419
RGD1565602_PREDICTED	null	null	1.26391
RGD1310875_PREDICTED	null	null	1.26354
GH1	GH1	growth hormone 1	1.26336
CPT1A	CPT1A	carnitine palmitoyltransferase 1A (liver)	1.26322
MEN1	MEN1	multiple endocrine neoplasia I	1.26276
LRBA_PREDICTED	null	null	1.26268
AURKC_PREDICTED	null	null	1.26204
BCL3_PREDICTED	null	null	1.26143
RGD1305592	null	null	1.26081
UBE2E2	UBE2E2	ubiquitin-conjugating enzyme E2E 2 (UBC4/5 homolog, yeast)	1.26062
HYOU1	HYOU1	hypoxia up-regulated 1	1.25936
LOC300472	null	null	1.25889
NOL1_PREDICTED	null	null	1.25864
SLC25A12_PREDICTED	null	null	1.25859
ZNF618_PREDICTED	null	null	1.25833
BAG4	BAG4	BCL2-associated athanogene 4	1.25828
FBXO21_PREDICTED	null	null	1.25753
GAD2	GAD2	glutamate decarboxylase 2 (pancreatic islets and brain, 65kDa)	1.25724
POGZ_PREDICTED	null	null	1.25713
TSPAN1	TSPAN1	tetraspanin 1	1.25615
RGD1310783	null	null	1.25584
SH3GLB2	SH3GLB2	SH3-domain GRB2-like endophilin B2	1.25582
MCM3_PREDICTED /// L	null	null	1.25555
ZFP655	null	null	1.25403
TNNI2	TNNI2	troponin I type 2 (skeletal, fast)	1.25275
RGD1562161_PREDICTED	null	null	1.25267
LOC498957	null	null	1.25222
RGD1308556	null	null	1.25108
SNX4_PREDICTED	null	null	1.25083
MCF2L	MCF2L	MCF.2 cell line derived transforming sequence-like	1.25078
GPR176	GPR176	G protein-coupled receptor 176	1.24995
LRRC33	LRRC33	leucine rich repeat containing 33	1.24964
RGD1562503_PREDICTED	null	null	1.24935
EFNB1	EFNB1	ephrin-B1	1.24915
MTFMT	MTFMT	mitochondrial methionyl-tRNA formyltransferase	1.249
NCOA1_PREDICTED	null	null	1.2486
UNC119	UNC119	unc-119 homolog (C. elegans)	1.2485
LOC362587	null	null	1.24822
GSTO2	GSTO2	glutathione S-transferase omega 2	1.24818
MGC105560	null	null	1.24787
TBX4_PREDICTED	null	null	1.24778
RGD1566307_PREDICTED	null	null	1.24661
PSIP1	PSIP1	PC4 and SFRS1 interacting protein 1	1.24625
NSUN2_PREDICTED	null	null	1.24583
ZNF14	ZNF14	zinc finger protein 14	1.24554
RGD1561823_PREDICTED	null	null	1.24511
LOC498945	null	null	1.24509
CLCN5	CLCN5	chloride channel 5 (nephrolithiasis 2, X-linked, Dent disease)	1.24494
ZFP574	null	null	1.24419
POLE3	POLE3	polymerase (DNA directed), epsilon 3 (p17 subunit)	1.24366
RT1-N1 /// RT1-N3 //	null	null	1.24351
HDAC7A	HDAC7A	histone deacetylase 7A	1.24315
RGD1310191	null	null	1.24295
RGD1566356_PREDICTED	null	null	1.24292
HAND2	HAND2	heart and neural crest derivatives expressed 2	1.2429
RGD1308326_PREDICTED	null	null	1.24264
RGD1564382_PREDICTED	null	null	1.24221
CEACAM12_PREDICTED	null	null	1.24081
MTVR2	MTVR2	-	1.23984
FGF13	FGF13	fibroblast growth factor 13	1.23968
MMP19_PREDICTED	null	null	1.23942
TAF9B	TAF9B	TAF9B RNA polymerase II, TATA box binding protein (TBP)-associated factor, 31kDa	1.23893
NCALD	NCALD	neurocalcin delta	1.23845
RGD1565008_PREDICTED	null	null	1.23831
RGD1309102_PREDICTED	null	null	1.2383
CENTD2	CENTD2	centaurin, delta 2	1.23819
RGD1310671_PREDICTED	null	null	1.23669
RGD1563977_PREDICTED	null	null	1.23659
UCK1_PREDICTED	null	null	1.23637
IFNGR2_PREDICTED	null	null	1.23609
GABRR3	GABRR3	gamma-aminobutyric acid (GABA) receptor, rho 3	1.23503
LENG8	LENG8	leukocyte receptor cluster (LRC) member 8	1.23482
LRP12_PREDICTED	null	null	1.23413
TGOLN2	TGOLN2	trans-golgi network protein 2	1.234
GABBR2	GABBR2	gamma-aminobutyric acid (GABA) B receptor, 2	1.23395
ITGAV_PREDICTED	null	null	1.23381
FUK_PREDICTED	null	null	1.2335
RGD1563515_PREDICTED	null	null	1.23252
RGD1304927_PREDICTED	null	null	1.23223
BRD3_PREDICTED	null	null	1.23218
RGD1564056_PREDICTED	null	null	1.23209
PPIL2	PPIL2	peptidylprolyl isomerase (cyclophilin)-like 2	1.2316
RGD1562012_PREDICTED	null	null	1.23153
FBXL12	FBXL12	F-box and leucine-rich repeat protein 12	1.23119
CUZD1	CUZD1	CUB and zona pellucida-like domains 1	1.23113
RERE	RERE	arginine-glutamic acid dipeptide (RE) repeats	1.23102
RIPK5	RIPK5	receptor interacting protein kinase 5	1.23063
SHANK1	SHANK1	SH3 and multiple ankyrin repeat domains 1	1.23046
GALNTL5	GALNTL5	UDP-N-acetyl-alpha-D-galactosamine:polypeptide N-acetylgalactosaminyltransferase-like 5	1.22964
SEC31A	SEC31A	SEC31 homolog A (S. cerevisiae)	1.22944
NOL3	NOL3	nucleolar protein 3 (apoptosis repressor with CARD domain)	1.22936
RGD1565983_PREDICTED	null	null	1.22879
IL8RB	IL8RB	interleukin 8 receptor, beta	1.22858
CCDC80	CCDC80	coiled-coil domain containing 80	1.22755
TJAP1_PREDICTED	null	null	1.22646
DNMT3A	DNMT3A	DNA (cytosine-5-)-methyltransferase 3 alpha	1.22612
RGD1310326	null	null	1.22612
ALKBH2_PREDICTED	null	null	1.22554
ADAM7	ADAM7	ADAM metallopeptidase domain 7	1.22544
RGD1561064_PREDICTED	null	null	1.22515
RGD1307449	null	null	1.22504
DUSP19_PREDICTED	null	null	1.22497
RAB18 /// RGD1563713	null	null	1.22406
RGD1561833_PREDICTED	null	null	1.22378
CHMP6_PREDICTED	null	null	1.22352
NPY1R	NPY1R	neuropeptide Y receptor Y1	1.22248
TMEM19	TMEM19	transmembrane protein 19	1.22098
AKR1E1	null	null	1.22091
CYP26A1	CYP26A1	cytochrome P450, family 26, subfamily A, polypeptide 1	1.22017
SMC2L1_PREDICTED	null	null	1.21973
KCNK13	KCNK13	potassium channel, subfamily K, member 13	1.2181
MAP1A	MAP1A	microtubule-associated protein 1A	1.21773
RGD1559497_PREDICTED	null	null	1.21752
PMS2_PREDICTED	null	null	1.21724
KIF1B	KIF1B	kinesin family member 1B	1.21675
RGD735175	null	null	1.21649
RGD1561041_PREDICTED	null	null	1.21588
RCP9	RCP9	-	1.21563
GNPAT	GNPAT	glyceronephosphate O-acyltransferase	1.21516
RGD1560307_PREDICTED	null	null	1.21503
SFRS12	SFRS12	splicing factor, arginine/serine-rich 12	1.21501
ESPL1_PREDICTED	null	null	1.21425
TAS2R41	TAS2R41	taste receptor, type 2, member 41	1.21396
PQLC3	PQLC3	PQ loop repeat containing 3	1.21395
ADK	ADK	adenosine kinase	1.21309
SPRN	SPRN	shadow of prion protein homolog (zebrafish)	1.21282
SPHK2	SPHK2	sphingosine kinase 2	1.2128
SH2BPSM1	null	null	1.21219
MLF2_PREDICTED	null	null	1.21162
PEX3	PEX3	peroxisomal biogenesis factor 3	1.21074
SLFN12	SLFN12	schlafen family member 12	1.21047
ADRA2C	ADRA2C	adrenergic, alpha-2C-, receptor	1.21043
PPFIA1_PREDICTED	null	null	1.2098
CLN6_PREDICTED	null	null	1.20926
CRIPT	CRIPT	cysteine-rich PDZ-binding protein	1.20908
SNAPAP	SNAPAP	SNAP-associated protein	1.20896
CACNA1B	CACNA1B	calcium channel, voltage-dependent, L type, alpha 1B subunit	1.20827
RGD1311660_PREDICTED	null	null	1.20734
CYP27A1	CYP27A1	cytochrome P450, family 27, subfamily A, polypeptide 1	1.20733
MDFIC_PREDICTED	null	null	1.20727
RGD1561090_PREDICTED	null	null	1.20726
NDUFAF1_PREDICTED	null	null	1.20674
RGD1309148_PREDICTED	null	null	1.2058
TAS2R7	TAS2R7	taste receptor, type 2, member 7	1.2053
PGM1	PGM1	phosphoglucomutase 1	1.2045
PPOX_PREDICTED	null	null	1.20301
RGD1565777_PREDICTED	null	null	1.20231
RGD1565793_PREDICTED	null	null	1.20202
RGD1306694_PREDICTED	null	null	1.20118
MTMR9	MTMR9	myotubularin related protein 9	1.2005
GGA2	GGA2	golgi associated, gamma adaptin ear containing, ARF binding protein 2	1.20005
STAT6_PREDICTED	null	null	1.19906
RAB3D	RAB3D	RAB3D, member RAS oncogene family	1.19875
RGD1311334_PREDICTED	null	null	1.19866
RGD1305647_PREDICTED	null	null	1.19863
LOC291964	null	null	1.19801
JUNDP2	null	null	1.19735
SMC6L1_PREDICTED	null	null	1.1965
RGD1307679	null	null	1.19615
LOC499716	null	null	1.19536
ASB1_PREDICTED	null	null	1.19343
ADAM4	null	null	1.19317
MXD4_PREDICTED	null	null	1.19295
MBTPS2	MBTPS2	membrane-bound transcription factor peptidase, site 2	1.19248
NFIB	NFIB	nuclear factor I/B	1.19213
ABHD1	ABHD1	abhydrolase domain containing 1	1.19143
RGD1310602_PREDICTED	null	null	1.19113
FZD7_PREDICTED	null	null	1.19079
ENTPD3	ENTPD3	ectonucleoside triphosphate diphosphohydrolase 3	1.19079
CDH22	CDH22	cadherin-like 22	1.19067
MRPL44	MRPL44	mitochondrial ribosomal protein L44	1.19053
ZDHHC6	ZDHHC6	zinc finger, DHHC-type containing 6	1.19014
MELK_PREDICTED	null	null	1.19006
MKRN2	MKRN2	makorin, ring finger protein, 2	1.18904
BUCS1_PREDICTED	null	null	1.18814
CRYM	CRYM	crystallin, mu	1.1877
NYW1	null	null	1.18758
CASP7	CASP7	caspase 7, apoptosis-related cysteine peptidase	1.18671
ABCG1	ABCG1	ATP-binding cassette, sub-family G (WHITE), member 1	1.18664
RBBP5_PREDICTED	null	null	1.1863
VRK3	VRK3	vaccinia related kinase 3	1.18607
ART1_PREDICTED	null	null	1.18604
RGD1562321_PREDICTED	null	null	1.18566
ERBB3	ERBB3	v-erb-b2 erythroblastic leukemia viral oncogene homolog 3 (avian)	1.18561
RGD1565744_PREDICTED	null	null	1.18534
RGD1311066	null	null	1.18491
GAPDHS	GAPDHS	glyceraldehyde-3-phosphate dehydrogenase, spermatogenic	1.1845
AP1GBP1	AP1GBP1	AP1 gamma subunit binding protein 1	1.18415
KLHDC2	KLHDC2	kelch domain containing 2	1.18406
GRB2	GRB2	growth factor receptor-bound protein 2	1.18395
FBXW9	FBXW9	F-box and WD-40 domain protein 9	1.18392
RGD1308612	null	null	1.18371
ALG2	ALG2	asparagine-linked glycosylation 2 homolog (S. cerevisiae, alpha-1,3-mannosyltransferase)	1.18367
AFG3L2	AFG3L2	AFG3 ATPase family gene 3-like 2 (yeast)	1.18362
C16ORF80	C16ORF80	chromosome 16 open reading frame 80	1.18337
JAM2	JAM2	junctional adhesion molecule 2	1.18324
CTSE	CTSE	cathepsin E	1.1828
IGF2R	IGF2R	insulin-like growth factor 2 receptor	1.18207
FNDC3A_PREDICTED	null	null	1.18202
PGAM5	PGAM5	phosphoglycerate mutase family member 5	1.18182
PNKP	PNKP	polynucleotide kinase 3'-phosphatase	1.1812
RGD1309543_PREDICTED	null	null	1.17977
SHARPIN	SHARPIN	SHANK-associated RH domain interactor	1.1797
RGD1564002_PREDICTED	null	null	1.17893
RGD1564876_PREDICTED	null	null	1.17893
RGD1559569_PREDICTED	null	null	1.17884
PHF13_PREDICTED	null	null	1.17812
KCNT1	KCNT1	potassium channel, subfamily T, member 1	1.17756
PIK3R4_PREDICTED	null	null	1.17754
DDX42_PREDICTED	null	null	1.17738
AAMP_PREDICTED	null	null	1.17724
ARFIP2	ARFIP2	ADP-ribosylation factor interacting protein 2 (arfaptin 2)	1.17717
SLC39A3	SLC39A3	solute carrier family 39 (zinc transporter), member 3	1.17713
MGC116197	null	null	1.17705
AR	AR	androgen receptor (dihydrotestosterone receptor; testicular feminization; spinal and bulbar muscular atrophy; Kennedy disease)	1.17679
FNTB	FNTB	farnesyltransferase, CAAX box, beta	1.17619
RGD1305356	null	null	1.17604
LOC309016	null	null	1.17598
NQO2	NQO2	NAD(P)H dehydrogenase, quinone 2	1.17584
KIAA0415	KIAA0415	-	1.17529
LZTFL1	LZTFL1	leucine zipper transcription factor-like 1	1.17515
DNAJC18	DNAJC18	DnaJ (Hsp40) homolog, subfamily C, member 18	1.17511
SCRN3	SCRN3	secernin 3	1.17395
PIGC	PIGC	phosphatidylinositol glycan anchor biosynthesis, class C	1.17391
SERPINA3M	null	null	1.17311
RGD1562713_PREDICTED	null	null	1.17263
MTA1	MTA1	metastasis associated 1	1.17242
STARD10	STARD10	START domain containing 10	1.17182
RGD1564431_PREDICTED	null	null	1.17143
LOC499671	null	null	1.17131
SLC4A5	SLC4A5	solute carrier family 4, sodium bicarbonate cotransporter, member 5	1.16945
RGD1310553	null	null	1.16936
SUV420H2_PREDICTED	null	null	1.16916
RGD1308428_PREDICTED	null	null	1.16908
SKAP2	SKAP2	src kinase associated phosphoprotein 2	1.16851
CNOT7_PREDICTED	null	null	1.16806
EPAS1	EPAS1	endothelial PAS domain protein 1	1.16792
RGD1565246_PREDICTED	null	null	1.16664
PPP3CA	PPP3CA	protein phosphatase 3 (formerly 2B), catalytic subunit, alpha isoform (calcineurin A alpha)	1.16624
ZBTB12	ZBTB12	zinc finger and BTB domain containing 12	1.16578
HIRIP3	HIRIP3	HIRA interacting protein 3	1.16457
MGC72560	null	null	1.16448
RGD1311455_PREDICTED	null	null	1.1638
LRRN2_PREDICTED	null	null	1.16333
HNRPUL1_PREDICTED	null	null	1.16301
HCLS1	HCLS1	hematopoietic cell-specific Lyn substrate 1	1.16298
SLC26A1	SLC26A1	solute carrier family 26 (sulfate transporter), member 1	1.16253
RGD1311188_PREDICTED	null	null	1.1623
RGD1564084_PREDICTED	null	null	1.16154
RGD1309802_PREDICTED	null	null	1.15981
RGD1310623	null	null	1.1597
RKHD1_PREDICTED	null	null	1.15933
RGD1310117_PREDICTED	null	null	1.15922
RGD1310800_PREDICTED	null	null	1.1585
CHD1L_PREDICTED	null	null	1.15839
POLR2A_MAPPED	null	null	1.15753
CHM	CHM	choroideremia (Rab escort protein 1)	1.15718
TJP1_PREDICTED	null	null	1.15536
FBXO22	FBXO22	F-box protein 22	1.15516
TRIOBP	TRIOBP	TRIO and F-actin binding protein	1.15465
SLC9A2	SLC9A2	solute carrier family 9 (sodium/hydrogen exchanger), member 2	1.15434
RGD1564965_PREDICTED	null	null	1.15408
TPMT	TPMT	thiopurine S-methyltransferase	1.1538
RGD1311752_PREDICTED	null	null	1.15344
RAPGEF4	RAPGEF4	Rap guanine nucleotide exchange factor (GEF) 4	1.15336
RGD1305153_PREDICTED	null	null	1.15312
SMPD1	SMPD1	sphingomyelin phosphodiesterase 1, acid lysosomal (acid sphingomyelinase)	1.15163
IRAK1BP1_PREDICTED	null	null	1.15151
RGD1560728_PREDICTED	null	null	1.15121
HSPB3	HSPB3	heat shock 27kDa protein 3	1.15116
LSM8_PREDICTED	null	null	1.1509
RGD1308579	null	null	1.15085
WISP1	WISP1	WNT1 inducible signaling pathway protein 1	1.15037
ZFPM2_PREDICTED	null	null	1.14992
SLC12A7	SLC12A7	solute carrier family 12 (potassium/chloride transporters), member 7	1.14989
UBE2D1_PREDICTED	null	null	1.14985
ST3GAL5	ST3GAL5	ST3 beta-galactoside alpha-2,3-sialyltransferase 5	1.14922
PITX1	PITX1	paired-like homeodomain transcription factor 1	1.14825
MGC114529	null	null	1.14805
ZFHX2	ZFHX2	zinc finger homeobox 2	1.14788
WDR19_PREDICTED	null	null	1.14738
ABHD14A	ABHD14A	abhydrolase domain containing 14A	1.14735
VPS11_PREDICTED	null	null	1.1472
RGD1561018_PREDICTED	null	null	1.14654
RGD1305062	null	null	1.14645
OSBP_PREDICTED	null	null	1.14624
RGD1307489_PREDICTED	null	null	1.14568
RGD1562190_PREDICTED	null	null	1.14443
CHST10	CHST10	carbohydrate sulfotransferase 10	1.144
RGD1565904_PREDICTED	null	null	1.14369
POLRMT_PREDICTED	null	null	1.14338
CD276	CD276	CD276 molecule	1.14323
ZYG11BL	ZYG11BL	zyg-11 homolog B (C. elegans)-like	1.14178
RGD1560600_PREDICTED	null	null	1.14141
TMEM101	TMEM101	transmembrane protein 101	1.14126
LOC245960	null	null	1.1399
LOC313450	null	null	1.13911
USF2	USF2	upstream transcription factor 2, c-fos interacting	1.13909
MOSPD3	MOSPD3	motile sperm domain containing 3	1.13886
AKAP8	AKAP8	A kinase (PRKA) anchor protein 8	1.13885
LDB2_PREDICTED	null	null	1.13804
TP53	TP53	tumor protein p53 (Li-Fraumeni syndrome)	1.13775
RGD1310348_PREDICTED	null	null	1.13761
ZNF511_PREDICTED	null	null	1.13708
RGD1359593	null	null	1.13696
PLDN	PLDN	pallidin homolog (mouse)	1.13592
PNPLA2_PREDICTED	null	null	1.13486
POLR3E_PREDICTED	null	null	1.13483
RGD1559803_PREDICTED	null	null	1.13444
PGRMC2	PGRMC2	progesterone receptor membrane component 2	1.13432
MGC105649	null	null	1.13326
CHRNB4	CHRNB4	cholinergic receptor, nicotinic, beta 4	1.13299
HERC2_PREDICTED	null	null	1.13286
RGD1561797_PREDICTED	null	null	1.13283
RGD1562094_PREDICTED	null	null	1.1326
GALNAC4S6ST	null	null	1.13194
SCARF2_PREDICTED	null	null	1.13136
MAK10	MAK10	MAK10 homolog, amino-acid N-acetyltransferase subunit, (S. cerevisiae)	1.13117
SIAHBP1	SIAHBP1	-	1.13074
GGT1	GGT1	gamma-glutamyltransferase 1	1.13073
SLC30A7	SLC30A7	solute carrier family 30 (zinc transporter), member 7	1.13069
RGD1307772	null	null	1.13001
CORO7	CORO7	coronin 7	1.1298
TSEN34	TSEN34	tRNA splicing endonuclease 34 homolog (S. cerevisiae)	1.12979
RRAS_PREDICTED	null	null	1.12966
RGD1310893_PREDICTED	null	null	1.12935
RGD1565726_PREDICTED	null	null	1.1293
IGFBP4	IGFBP4	insulin-like growth factor binding protein 4	1.12885
RGD1310736_PREDICTED	null	null	1.12802
TAP2	TAP2	transporter 2, ATP-binding cassette, sub-family B (MDR/TAP)	1.12777
RGD1562214_PREDICTED	null	null	1.12752
PXK	PXK	PX domain containing serine/threonine kinase	1.12687
RGD1563669_PREDICTED	null	null	1.12687
ITGA9	ITGA9	integrin, alpha 9	1.12654
LOC365510	null	null	1.12541
MGC94941	null	null	1.12535
RGD1311361	null	null	1.12525
RGD1560873_PREDICTED	null	null	1.12509
NSUN6_PREDICTED	null	null	1.12497
LOC300173	null	null	1.12469
FBXO17 /// LOC499115	null	null	1.12447
LOC362683 /// LOC362	null	null	1.12385
GPLD1	GPLD1	glycosylphosphatidylinositol specific phospholipase D1	1.12372
ING4	ING4	inhibitor of growth family, member 4	1.12351
MGC109194	null	null	1.12331
RGD1565119_PREDICTED	null	null	1.12302
MED31_PREDICTED	null	null	1.12104
RPL36 /// RGD1563867	null	null	1.12067
TMEM43	TMEM43	transmembrane protein 43	1.12056
RGD1305453	null	null	1.12009
PHF15_PREDICTED	null	null	1.1191
DCAKD	DCAKD	dephospho-CoA kinase domain containing	1.11907
AIP	AIP	aryl hydrocarbon receptor interacting protein	1.11887
PHACTR2	PHACTR2	phosphatase and actin regulator 2	1.1188
THRAP5_PREDICTED	null	null	1.11799
CLEC4A	CLEC4A	C-type lectin domain family 4, member A	1.1175
UTRN	UTRN	utrophin (homologous to dystrophin)	1.11723
LOC171573	null	null	1.1169
RHOG	RHOG	ras homolog gene family, member G (rho G)	1.11567
TTC7A	TTC7A	tetratricopeptide repeat domain 7A	1.11513
ACADSB	ACADSB	acyl-Coenzyme A dehydrogenase, short/branched chain	1.11484
SEMA4G_PREDICTED	null	null	1.11236
SH3BP4	SH3BP4	SH3-domain binding protein 4	1.11177
MTA2	MTA2	metastasis associated 1 family, member 2	1.11176
LOC304923	null	null	1.11167
RGD1562028_PREDICTED	null	null	1.1109
TMLHE	TMLHE	trimethyllysine hydroxylase, epsilon	1.11025
HSPB9_PREDICTED	null	null	1.10922
SLC25A19	SLC25A19	solute carrier family 25 (mitochondrial deoxynucleotide carrier), member 19	1.10914
APBA3	APBA3	amyloid beta (A4) precursor protein-binding, family A, member 3 (X11-like 2)	1.10861
INPP5B	INPP5B	inositol polyphosphate-5-phosphatase, 75kDa	1.10768
ARV1_PREDICTED	null	null	1.10667
ZNF24	ZNF24	zinc finger protein 24	1.10612
IFT80	IFT80	intraflagellar transport 80 homolog (Chlamydomonas)	1.10606
[truncated: 11,344 more rows]

## Sheet: ranked_gene_list_Egr1 gene inde
NAME	GENE_SYMBOL	GENE_TITLE	SCORE
CHGB	CHGB	chromogranin B (secretogranin 1)	970501
RGD1307838_PREDICTED	null	null	693190
RPS29	RPS29	ribosomal protein S29	655158
CHGA	CHGA	chromogranin A (parathyroid secretory protein 1)	592259
DBH	DBH	dopamine beta-hydroxylase (dopamine beta-monooxygenase)	527515
HSPA8	HSPA8	heat shock 70kDa protein 8	504218
ACTB	ACTB	actin, beta	441254
ISG12(B)	null	null	422808
STAR	STAR	steroidogenic acute regulator	369913
FTH1	FTH1	ferritin, heavy polypeptide 1	369168
RPLP1	RPLP1	ribosomal protein, large, P1	353756
HSPD1	HSPD1	heat shock 60kDa protein 1 (chaperonin)	353647
AKR1B8	null	null	351510
RGD1561181_PREDICTED	null	null	325178
CYP21A1	null	null	306874
RPL13A	RPL13A	ribosomal protein L13a	277951
AKR1B7	null	null	269503
HSPE1	HSPE1	heat shock 10kDa protein 1 (chaperonin 10)	254382
RPL41	RPL41	ribosomal protein L41	250978
RGD1561636_PREDICTED	null	null	247659
GNAS /// XLAS	null	null	240288
APOE	APOE	apolipoprotein E	232971
RPL27A_PREDICTED	null	null	232072
FDXR	FDXR	ferredoxin reductase	231367
CYP11A1	CYP11A1	cytochrome P450, family 11, subfamily A, polypeptide 1	228535
LOC257642	null	null	226947
RPS23	RPS23	ribosomal protein S23	226613
EEF1A1 /// RGD156634	null	null	221740
RPL26	RPL26	ribosomal protein L26	218585
RPS3A	RPS3A	ribosomal protein S3A	214416
RPL19	RPL19	ribosomal protein L19	210917
RPS6	RPS6	ribosomal protein S6	207019
RPS27	RPS27	ribosomal protein S27 (metallopanstimulin 1)	201840
ATP5E	ATP5E	ATP synthase, H+ transporting, mitochondrial F1 complex, epsilon subunit	201504
FDX1	FDX1	ferredoxin 1	200735
CYP1B1	CYP1B1	cytochrome P450, family 1, subfamily B, polypeptide 1	199144
TPT1	TPT1	tumor protein, translationally-controlled 1	190980
RPS8	RPS8	ribosomal protein S8	190510
RPS15A	RPS15A	ribosomal protein S15a	188269
RPL5	RPL5	ribosomal protein L5	186413
PNMT	PNMT	phenylethanolamine N-methyltransferase	183505
RPL7A_PREDICTED	null	null	183438
ISG12(A)	null	null	182999
PGAM1	PGAM1	phosphoglycerate mutase 1 (brain)	180098
EEF1A1	EEF1A1	eukaryotic translation elongation factor 1 alpha 1	178161
RPL37	RPL37	ribosomal protein L37	175977
REEP5_PREDICTED	null	null	175684
RPLP2 /// RGD1566221	null	null	175279
RPL9	RPL9	ribosomal protein L9	170649
RPL31	RPL31	ribosomal protein L31	163771
RGD1560523_PREDICTED	null	null	161809
RPS21	RPS21	ribosomal protein S21	161713
MGC72957	null	null	160572
PPIA	PPIA	peptidylprolyl isomerase A (cyclophilin A)	158100
SCARB1	SCARB1	scavenger receptor class B, member 1	153857
UBB	UBB	ubiquitin B	153772
RPS12	RPS12	ribosomal protein S12	151835
NPY	NPY	neuropeptide Y	149704
BTG1	BTG1	B-cell translocation gene 1, anti-proliferative	145292
FAU /// LOC499305	null	null	143491
RPL10	RPL10	ribosomal protein L10	141211
RPL17	RPL17	ribosomal protein L17	140583
RPS4X	RPS4X	ribosomal protein S4, X-linked	139530
RPS19	RPS19	ribosomal protein S19	137824
HSD3B1_PREDICTED	null	null	137030
CD63	CD63	CD63 molecule	136014
GPX1	GPX1	glutathione peroxidase 1	133606
RPL6	RPL6	ribosomal protein L6	132568
UBC	UBC	ubiquitin C	131228
CPE	CPE	carboxypeptidase E	131156
RPS17	RPS17	ribosomal protein S17	131125
RPL35	RPL35	ribosomal protein L35	131029
CD9	CD9	CD9 molecule	129887
RPS11	RPS11	ribosomal protein S11	129121
TUBA1 /// TUBA6 ///	null	null	127128
SUI1-RS1_PREDICTED	null	null	124679
RGD1359509	null	null	122351
LOC500040	null	null	120376
CBR1	CBR1	carbonyl reductase 1	119410
RPS2 /// RGD1561077_	null	null	118189
CYP11B2 /// CYP11B1	null	null	117224
PABPC1	PABPC1	poly(A) binding protein, cytoplasmic 1	117014
RPS14	RPS14	ribosomal protein S14	115519
HSP90AB1	HSP90AB1	heat shock protein 90kDa alpha (cytosolic), class B member 1	115441
HSP90AA1	HSP90AA1	heat shock protein 90kDa alpha (cytosolic), class A member 1	114833
CYCT	null	null	113046
RGD1565958_PREDICTED	null	null	113016
RGD1562234_PREDICTED	null	null	113016
P22K15	null	null	113015
TRIM63	TRIM63	tripartite motif-containing 63	113005
MOV10L1_PREDICTED	null	null	113005
OXTR	OXTR	oxytocin receptor	113005
DMGDH	DMGDH	dimethylglycine dehydrogenase	113004
HBZ	HBZ	hemoglobin, zeta	113001
PADI4	PADI4	peptidyl arginine deiminase, type IV	113000
MCPT10	null	null	113000
UTP11L	UTP11L	UTP11-like, U3 small nucleolar ribonucleoprotein, (yeast)	112999
RGD1311870_PREDICTED	null	null	112999
ZP3	ZP3	zona pellucida glycoprotein 3 (sperm receptor)	112998
TBX15_PREDICTED	null	null	112997
GCG	GCG	glucagon	112997
RGD1561330_PREDICTED	null	null	112994
TON	null	null	112994
RGD1311640_PREDICTED	null	null	112994
RDH12_PREDICTED	null	null	112993
LOC308394	null	null	112991
RGD1311815	null	null	112989
ACVR1C	ACVR1C	activin A receptor, type IC	112989
ADH7	ADH7	alcohol dehydrogenase 7 (class IV), mu or sigma polypeptide	112988
RGD1307366_PREDICTED	null	null	112988
VGLL1_PREDICTED	null	null	112988
POU3F2	POU3F2	POU domain, class 3, transcription factor 2	112987
MOS	MOS	v-mos Moloney murine sarcoma viral oncogene homolog	112987
ASGR1	ASGR1	asialoglycoprotein receptor 1	112986
CYP19A1	CYP19A1	cytochrome P450, family 19, subfamily A, polypeptide 1	112985
ATP1A4	ATP1A4	ATPase, Na+/K+ transporting, alpha 4 polypeptide	112985
TNN_PREDICTED	null	null	112984
HRH4	HRH4	histamine receptor H4	112982
CENTB1_PREDICTED	null	null	112981
TAT	TAT	tyrosine aminotransferase	112979
CRX	CRX	cone-rod homeobox	112979
RGD1564774_PREDICTED	null	null	112979
SLURP1_PREDICTED	null	null	112975
UTS2R	UTS2R	urotensin 2 receptor	112975
KLKS3	null	null	112973
OXCT2A	null	null	112970
SYNGAP1	SYNGAP1	synaptic Ras GTPase activating protein 1 homolog (rat)	112970
RGD1310384_PREDICTED	null	null	112969
RGD1305697_PREDICTED	null	null	112969
P2RX2	P2RX2	purinergic receptor P2X, ligand-gated ion channel, 2	112968
NR5A2	NR5A2	nuclear receptor subfamily 5, group A, member 2	112967
RGD1359202	null	null	112965
MMP10	MMP10	matrix metallopeptidase 10 (stromelysin 2)	112965
RGD1307829_PREDICTED	null	null	112963
EPS8L3_PREDICTED	null	null	112963
KLHL18_PREDICTED	null	null	112963
SULT2A1	SULT2A1	sulfotransferase family, cytosolic, 2A, dehydroepiandrosterone (DHEA)-preferring, member 1	112963
OBP2B	OBP2B	odorant binding protein 2B	112962
KLHL10	KLHL10	kelch-like 10 (Drosophila)	112962
LOC301334	null	null	112962
RGD1564797_PREDICTED	null	null	112961
BGLAP2	null	null	112961
KLK8	KLK8	kallikrein 8 (neuropsin/ovasin)	112960
PRLPH	null	null	112960
LOC306962 /// HIST1H	null	null	112959
GPR23_PREDICTED	null	null	112958
MC4R	MC4R	melanocortin 4 receptor	112958
RGD1566269_PREDICTED	null	null	112957
RGD1307081	null	null	112957
SERPINA7	SERPINA7	serpin peptidase inhibitor, clade A (alpha-1 antiproteinase, antitrypsin), member 7	112957
LTB4R2	LTB4R2	leukotriene B4 receptor 2	112955
C4BPA	C4BPA	complement component 4 binding protein, alpha	112953
FABP2	FABP2	fatty acid binding protein 2, intestinal	112953
ARRB1	ARRB1	arrestin, beta 1	112953
RGD1562567_PREDICTED	null	null	112953
CLEC4F	CLEC4F	C-type lectin domain family 4, member F	112951
RGD1309564	null	null	112950
RGD1564195_PREDICTED	null	null	112950
CAMP	CAMP	cathelicidin antimicrobial peptide	112949
LOC498236	null	null	112949
MMP7	MMP7	matrix metallopeptidase 7 (matrilysin, uterine)	112948
RGD1564073_PREDICTED	null	null	112947
MLANA_PREDICTED	null	null	112947
MID2_PREDICTED	null	null	112947
RGD1560796_PREDICTED	null	null	112947
BATF_PREDICTED	null	null	112947
HIF3A	HIF3A	hypoxia inducible factor 3, alpha subunit	112946
CRYGB_MAPPED	null	null	112945
FLNC	FLNC	filamin C, gamma (actin binding protein 280)	112945
VNR1	null	null	112944
NUDT8_PREDICTED	null	null	112944
SLC34A2	SLC34A2	solute carrier family 34 (sodium phosphate), member 2	112944
PITX3	PITX3	paired-like homeodomain transcription factor 3	112943
RAB39_PREDICTED	null	null	112943
MGC114529	null	null	112942
PGC	PGC	progastricsin (pepsinogen C)	112942
TNP2	TNP2	transition protein 2 (during histone to protamine replacement)	112941
CYP17A1	CYP17A1	cytochrome P450, family 17, subfamily A, polypeptide 1	112941
RGR_PREDICTED	null	null	112941
LOC286889	null	null	112940
TNFSF11	TNFSF11	tumor necrosis factor (ligand) superfamily, member 11	112939
RGD1563458_PREDICTED	null	null	112939
HLALS_MAPPED	null	null	112939
WFDC3_PREDICTED	null	null	112938
RHAG	RHAG	Rh-associated glycoprotein	112938
CAPN3	CAPN3	calpain 3, (p94)	112938
RGD1561115_PREDICTED	null	null	112937
GABRA3	GABRA3	gamma-aminobutyric acid (GABA) A receptor, alpha 3	112937
NAALADL1	NAALADL1	N-acetylated alpha-linked acidic dipeptidase-like 1	112936
RGD1564614_PREDICTED	null	null	112936
LOC497995	null	null	112935
TEAD3 /// TULP1_PRED	null	null	112935
GPX6	GPX6	glutathione peroxidase 6 (olfactory)	112935
BUB1B	BUB1B	BUB1 budding uninhibited by benzimidazoles 1 homolog beta (yeast)	112935
FGF3	FGF3	fibroblast growth factor 3 (murine mammary tumor virus integration site (v-int-2) oncogene homolog)	112934
RGD1311993_PREDICTED	null	null	112934
CD80	CD80	CD80 molecule	112933
IL1RN	IL1RN	interleukin 1 receptor antagonist	112932
EYA2	EYA2	eyes absent homolog 2 (Drosophila)	112932
UGT2B3	null	null	112932
LOC353306	null	null	112932
ADRA1A	ADRA1A	adrenergic, alpha-1A-, receptor	112931
RGD1565072_PREDICTED	null	null	112930
SPRR3_PREDICTED	null	null	112930
RBP2	RBP2	retinol binding protein 2, cellular	112930
SULT1D1	null	null	112929
EFNA5	EFNA5	ephrin-A5	112928
RGD1307753_PREDICTED	null	null	112927
OPRD1	OPRD1	opioid receptor, delta 1	112927
SHH	SHH	sonic hedgehog homolog (Drosophila)	112925
CLECSF1_PREDICTED	null	null	112925
RGD1564575_PREDICTED	null	null	112925
ELA1	ELA1	elastase 1, pancreatic	112924
CRISP2	CRISP2	cysteine-rich secretory protein 2	112924
MUC3A	MUC3A	mucin 3A, cell surface associated	112924
RGD1564163_PREDICTED	null	null	112923
MYOD1	MYOD1	myogenic differentiation 1	112923
COL9A1	COL9A1	collagen, type IX, alpha 1	112922
NPR3	NPR3	natriuretic peptide receptor C/guanylate cyclase C (atrionatriuretic peptide receptor C)	112921
LOC474169	null	null	112921
SCN2B	SCN2B	sodium channel, voltage-gated, type II, beta	112920
RGD1565859_PREDICTED	null	null	112920
IPF1	IPF1	insulin promoter factor 1, homeodomain transcription factor	112920
RGD1565274_PREDICTED	null	null	112920
SMP2A	null	null	112919
TSGA10IP	TSGA10IP	testis specific, 10 interacting protein	112919
PSD	PSD	pleckstrin and Sec7 domain containing	112919
PRRXL1	PRRXL1	paired related homeobox-like 1	112919
VCSA2	null	null	112918
RHOH	RHOH	ras homolog gene family, member H	112917
POLK	POLK	polymerase (DNA directed) kappa	112917
RGD1566068_PREDICTED	null	null	112917
RNF32	RNF32	ring finger protein 32	112917
ACOT12	ACOT12	acyl-CoA thioesterase 12	112917
RGD1304840_PREDICTED	null	null	112916
ST8SIA2	ST8SIA2	ST8 alpha-N-acetyl-neuraminide alpha-2,8-sialyltransferase 2	112916
CACNA1F /// LOC49784	null	null	112916
TWIST2	TWIST2	twist homolog 2 (Drosophila)	112916
BDKRB1	BDKRB1	bradykinin receptor B1	112916
EPB4.2_PREDICTED	null	null	112915
XCL1	XCL1	chemokine (C motif) ligand 1	112914
CNGA4 /// ROCNC2	null	null	112914
RGD1309656_PREDICTED	null	null	112914
BMF	BMF	Bcl2 modifying factor	112914
RGD1560483_PREDICTED	null	null	112914
CHRM1	CHRM1	cholinergic receptor, muscarinic 1	112913
RGD1562300_PREDICTED	null	null	112912
SCGB1D2	SCGB1D2	secretoglobin, family 1D, member 2	112911
RGD1563811_PREDICTED	null	null	112911
SLC17A2_PREDICTED	null	null	112910
RGD1566126_PREDICTED	null	null	112909
MUP5	null	null	112908
CCKAR	CCKAR	cholecystokinin A receptor	112907
MAST1	MAST1	microtubule associated serine/threonine kinase 1	112906
PDE6B_PREDICTED	null	null	112906
RGD1562180_PREDICTED	null	null	112905
ANDPRO /// P22K15 //	null	null	112905
TRPV4 /// TRPV1	null	null	112905
PROC	PROC	protein C (inactivator of coagulation factors Va and VIIIa)	112904
FREM2_PREDICTED	null	null	112904
CYP2C40	null	null	112903
GAST	GAST	gastrin	112903
CHRNG	CHRNG	cholinergic receptor, nicotinic, gamma	112903
LIM2	LIM2	lens intrinsic membrane protein 2, 19kDa	112902
DEFA	null	null	112901
CLDN7	CLDN7	claudin 7	112900
RGD1565479_PREDICTED	null	null	112900
RGD1307805_PREDICTED	null	null	112900
TMED6_PREDICTED	null	null	112899
CRYBB1	CRYBB1	crystallin, beta B1	112899
KIF5A	KIF5A	kinesin family member 5A	112899
PTHR2	PTHR2	parathyroid hormone receptor 2	112898
RGD1561691_PREDICTED	null	null	112898
SCGB3A1	SCGB3A1	secretoglobin, family 3A, member 1	112898
TXNL6_PREDICTED	null	null	112898
TROAP_PREDICTED	null	null	112897
C8A_PREDICTED	null	null	112897
GZMM	GZMM	granzyme M (lymphocyte met-ase 1)	112896
RGD1563136_PREDICTED	null	null	112896
RGD1307772	null	null	112895
PRODH	PRODH	proline dehydrogenase (oxidase) 1	112895
LGALS7	LGALS7	lectin, galactoside-binding, soluble, 7 (galectin 7)	112893
ZNF382	ZNF382	zinc finger protein 382	112893
LOC498793	null	null	112892
LOC290876	null	null	112891
KLF12_PREDICTED	null	null	112891
RGD1561261_PREDICTED	null	null	112891
RGD1562499_PREDICTED	null	null	112891
GRM5	GRM5	glutamate receptor, metabotropic 5	112890
RGD1566183_PREDICTED	null	null	112889
OLR1082	null	null	112889
RGD1565381_PREDICTED	null	null	112889
RGD1310185_PREDICTED	null	null	112888
RGD1562844_PREDICTED	null	null	112888
RGD1560850_PREDICTED	null	null	112888
SLC6A1	SLC6A1	solute carrier family 6 (neurotransmitter transporter, GABA), member 1	112887
ERBB2	ERBB2	v-erb-b2 erythroblastic leukemia viral oncogene homolog 2, neuro/glioblastoma derived oncogene homolog (avian)	112887
FOXD3	FOXD3	forkhead box D3	112887
GJB1	GJB1	gap junction protein, beta 1, 32kDa (connexin 32, Charcot-Marie-Tooth neuropathy, X-linked)	112886
RGD1306224_PREDICTED	null	null	112885
SLC22A12	SLC22A12	solute carrier family 22 (organic anion/cation transporter), member 12	112884
IL10	IL10	interleukin 10	112884
SERPINB7	SERPINB7	serpin peptidase inhibitor, clade B (ovalbumin), member 7	112883
PCYT1B	PCYT1B	phosphate cytidylyltransferase 1, choline, beta	112883
RGD1563542_PREDICTED	null	null	112882
GAD2	GAD2	glutamate decarboxylase 2 (pancreatic islets and brain, 65kDa)	112882
CCL21B	null	null	112880
E030032D13RIK	null	null	112880
KLF1_PREDICTED	null	null	112880
KCNH5	KCNH5	potassium voltage-gated channel, subfamily H (eag-related), member 5	112880
CD52	CD52	CD52 molecule	112879
ODZ3_PREDICTED	null	null	112878
CUBN	CUBN	cubilin (intrinsic factor-cobalamin receptor)	112878
SMOC2_PREDICTED	null	null	112877
RGD1308195_PREDICTED	null	null	112876
CLDN6_PREDICTED	null	null	112876
MCMDC1_PREDICTED	null	null	112873
WAP	null	null	112873
LOC499850	null	null	112873
CDH20	CDH20	cadherin 20, type 2	112873
LOC494538	null	null	112872
AQP2	AQP2	aquaporin 2 (collecting duct)	112872
GUCY2E	GUCY2E	guanylate cyclase 2E	112870
GALR1	GALR1	galanin receptor 1	112870
S100VP	null	null	112870
LOC500908	null	null	112867
EHHADH	EHHADH	enoyl-Coenzyme A, hydratase/3-hydroxyacyl Coenzyme A dehydrogenase	112867
RGD1309019_PREDICTED	null	null	112866
LY6B	null	null	112866
SLC19A1	SLC19A1	solute carrier family 19 (folate transporter), member 1	112866
NEUROG3	NEUROG3	neurogenin 3	112866
RGD1564635_PREDICTED	null	null	112866
RGD1560905_PREDICTED	null	null	112866
SERPINA6_MAPPED	null	null	112865
CDH16	CDH16	cadherin 16, KSP-cadherin	112864
VEGFB	VEGFB	vascular endothelial growth factor B	112863
MCPT9	null	null	112863
MIP	MIP	major intrinsic protein of lens fiber	112863
MTTP	MTTP	microsomal triglyceride transfer protein	112861
RGD1306792_PREDICTED	null	null	112861
CRYBA1	CRYBA1	crystallin, beta A1	112860
ART5	ART5	ADP-ribosyltransferase 5	112860
AKAP4	AKAP4	A kinase (PRKA) anchor protein 4	112860
ERBB4	ERBB4	v-erb-a erythroblastic leukemia viral oncogene homolog 4 (avian)	112860
LOC497722	null	null	112860
MGC125004	null	null	112859
APOA4	APOA4	apolipoprotein A-IV	112858
ASB12	ASB12	ankyrin repeat and SOCS box-containing 12	112858
LOC361188	null	null	112857
RSA-14-44	null	null	112857
PHEX	PHEX	phosphate regulating endopeptidase homolog, X-linked (hypophosphatemia, vitamin D resistant rickets)	112857
RGD1566083_PREDICTED	null	null	112856
RGD1305208_PREDICTED	null	null	112856
AMELX	AMELX	amelogenin (amelogenesis imperfecta 1, X-linked)	112855
RGD1304931	null	null	112855
CAGE1	CAGE1	cancer antigen 1	112854
ADARB2	ADARB2	adenosine deaminase, RNA-specific, B2 (RED2 homolog rat)	112854
ABP1	ABP1	amiloride binding protein 1 (amine oxidase (copper-containing))	112854
SLC5A2	SLC5A2	solute carrier family 5 (sodium/glucose cotransporter), member 2	112854
CCDC37_PREDICTED	null	null	112854
RGD1562091_PREDICTED	null	null	112853
FGF5	FGF5	fibroblast growth factor 5	112853
PRLPL	null	null	112853
HGFAC	HGFAC	HGF activator	112853
RGD1560457_PREDICTED	null	null	112852
RGD1560598_PREDICTED	null	null	112852
BPIL1_PREDICTED	null	null	112852
CLDN16	CLDN16	claudin 16	112852
ZP1	ZP1	zona pellucida glycoprotein 1 (sperm receptor)	112851
SLC39A11	SLC39A11	solute carrier family 39 (metal ion transporter), member 11	112851
SULT2A2_PREDICTED	null	null	112850
FABP9	FABP9	fatty acid binding protein 9, testis	112850
CETN1	CETN1	centrin, EF-hand protein, 1	112850
SLC38A3	SLC38A3	solute carrier family 38, member 3	112850
RGD1305087_PREDICTED	null	null	112850
RCOR2 /// RGD1559825	null	null	112850
TRIM29_PREDICTED	null	null	112849
LOC286911	null	null	112849
TFCP2L4_PREDICTED	null	null	112849
FCER2A	null	null	112848
DRD5	DRD5	dopamine receptor D5	112848
WNT11	WNT11	wingless-type MMTV integration site family, member 11	112847
F9	F9	coagulation factor IX (plasma thromboplastic component, Christmas disease, hemophilia B)	112847
CSF2	CSF2	colony stimulating factor 2 (granulocyte-macrophage)	112846
GPR143_PREDICTED	null	null	112846
RGD1305422_PREDICTED	null	null	112846
GABRP	GABRP	gamma-aminobutyric acid (GABA) A receptor, pi	112845
RGD1564177_PREDICTED	null	null	112844
ANKRD5_PREDICTED	null	null	112844
WNT16	WNT16	wingless-type MMTV integration site family, member 16	112844
HOXB13_PREDICTED	null	null	112844
CCL22	CCL22	chemokine (C-C motif) ligand 22	112843
TEKT2	TEKT2	tektin 2 (testicular)	112843
IFNB1	IFNB1	interferon, beta 1, fibroblast	112843
TSPYL5_PREDICTED	null	null	112843
RGD1564159_PREDICTED	null	null	112842
STAB2	STAB2	stabilin 2	112842
ATP1B4	ATP1B4	ATPase, (Na+)/K+ transporting, beta 4 polypeptide	112842
CUZD1	CUZD1	CUB and zona pellucida-like domains 1	112841
APOA5	APOA5	apolipoprotein A-V	112840
LOC500292	null	null	112840
DNAJB13	DNAJB13	DnaJ (Hsp40) related, subfamily B, member 13	112840
TRPC5	TRPC5	transient receptor potential cation channel, subfamily C, member 5	112840
CACNG1	CACNG1	calcium channel, voltage-dependent, gamma subunit 1	112839
ESR2	ESR2	estrogen receptor 2 (ER beta)	112838
CAPZA3	CAPZA3	capping protein (actin filament) muscle Z-line, alpha 3	112838
RGD1305420	null	null	112837
PTPRC	PTPRC	protein tyrosine phosphatase, receptor type, C	112837
ART2B	null	null	112835
RGD1564996_PREDICTED	null	null	112835
AFP	AFP	alpha-fetoprotein	112835
ABO /// RGD1563379_P	null	null	112834
GPR1	GPR1	G protein-coupled receptor 1	112834
PROKR2	PROKR2	prokineticin receptor 2	112834
RGD1561869_PREDICTED	null	null	112834
EAR11	null	null	112833
SLC36A1	SLC36A1	solute carrier family 36 (proton/amino acid symporter), member 1	112832
DCM5	null	null	112832
LOC500800	null	null	112831
ABCB11	ABCB11	ATP-binding cassette, sub-family B (MDR/TAP), member 11	112830
KIAA1443	KIAA1443	KIAA1443	112830
DENND2D_PREDICTED	null	null	112828
LRRC16_PREDICTED	null	null	112828
MYL2	MYL2	myosin, light chain 2, regulatory, cardiac, slow	112827
RGD1563927_PREDICTED	null	null	112827
SVS6_PREDICTED	null	null	112827
LTB4R	LTB4R	leukotriene B4 receptor	112826
MYH3	MYH3	myosin, heavy chain 3, skeletal muscle, embryonic	112826
RSHL2_PREDICTED	null	null	112826
SOX21_PREDICTED	null	null	112826
ADH6A_PREDICTED	null	null	112825
GDPD3_PREDICTED	null	null	112825
SLC12A8	SLC12A8	solute carrier family 12 (potassium/chloride transporters), member 8	112825
RGD1308385_PREDICTED	null	null	112825
CTSM	null	null	112824
RATNP-3B	null	null	112824
RGD1562059_PREDICTED	null	null	112823
REPIN1	REPIN1	replication initiator 1	112823
GLT25D2_PREDICTED	null	null	112823
IAPP	IAPP	islet amyloid polypeptide	112823
PLEK2_PREDICTED	null	null	112823
GNAT3	GNAT3	guanine nucleotide binding protein, alpha transducing 3	112822
ADRA1D	ADRA1D	adrenergic, alpha-1D-, receptor	112822
CRHR1	CRHR1	corticotropin releasing hormone receptor 1	112822
CENPE_PREDICTED	null	null	112822
RAB40C	RAB40C	RAB40C, member RAS oncogene family	112821
SFXN5	SFXN5	sideroflexin 5	112821
CHRNA10	CHRNA10	cholinergic receptor, nicotinic, alpha 10	112820
TRPV1	TRPV1	transient receptor potential cation channel, subfamily V, member 1	112819
CASKIN1	CASKIN1	CASK interacting protein 1	112819
RWDD1	RWDD1	RWD domain containing 1	112819
MEPE	MEPE	matrix, extracellular phosphoglycoprotein with ASARM motif (bone)	112818
RGD1559782_PREDICTED	null	null	112818
RGD1560195_PREDICTED	null	null	112818
RUTBC1_PREDICTED	null	null	112818
LOC310013	null	null	112818
LOC259245 /// MUP5	null	null	112818
SLC12A1	SLC12A1	solute carrier family 12 (sodium/potassium/chloride transporters), member 1	112817
LOC296235	null	null	112817
HINT1	HINT1	histidine triad nucleotide binding protein 1	112815
CAR12	null	null	112815
LOC363333	null	null	112815
BARX1_PREDICTED	null	null	112814
RGD1565434_PREDICTED	null	null	112813
TJP3_PREDICTED	null	null	112813
CYP11B3	null	null	112813
RGD1559477_PREDICTED	null	null	112812
RGD1311934_PREDICTED	null	null	112811
MNS1	MNS1	meiosis-specific nuclear structural 1	112810
TEAD1	TEAD1	TEA domain family member 1 (SV40 transcriptional enhancer factor)	112810
MERTK	MERTK	c-mer proto-oncogene tyrosine kinase	112809
DEGS2	DEGS2	degenerative spermatocyte homolog 2, lipid desaturase (Drosophila)	112809
TAS2R123	null	null	112809
MYCS	null	null	112809
SLC28A3	SLC28A3	solute carrier family 28 (sodium-coupled nucleoside transporter), member 3	112809
LOC503172	null	null	112808
NFAM1_PREDICTED	null	null	112808
SLC26A3	SLC26A3	solute carrier family 26, member 3	112808
RWDD2_PREDICTED	null	null	112808
TCAM1	TCAM1	testicular cell adhesion molecule 1 homolog (mouse)	112808
AKR1C6	null	null	112807
RGD1564419_PREDICTED	null	null	112807
HOXD1_PREDICTED	null	null	112807
XYLT1	XYLT1	xylosyltransferase I	112806
CHRNB3	CHRNB3	cholinergic receptor, nicotinic, beta 3	112806
OLR1641_PREDICTED	null	null	112806
GABRB2	GABRB2	gamma-aminobutyric acid (GABA) A receptor, beta 2	112806
TULP2	TULP2	tubby like protein 2	112805
CACNA1S	CACNA1S	calcium channel, voltage-dependent, L type, alpha 1S subunit	112805
FIGN_PREDICTED	null	null	112804
FGF17	FGF17	fibroblast growth factor 17	112804
LRRC17	LRRC17	leucine rich repeat containing 17	112804
TCTEX1D1_PREDICTED	null	null	112803
RGD1561428_PREDICTED	null	null	112803
ITGAM	ITGAM	integrin, alpha M (complement component 3 receptor 3 subunit)	112803
PPARGC1A	PPARGC1A	peroxisome proliferative activated receptor, gamma, coactivator 1, alpha	112802
LOC500086	null	null	112802
KCNV1	KCNV1	potassium channel, subfamily V, member 1	112802
RGD1562868_PREDICTED	null	null	112802
SCARA3_PREDICTED	null	null	112802
S100A5_PREDICTED	null	null	112802
CYP2D26	null	null	112801
HRH1	HRH1	histamine receptor H1	112801
RGD1564200_PREDICTED	null	null	112801
RDH7	null	null	112800
LOC171573	null	null	112800
PDE1B	PDE1B	phosphodiesterase 1B, calmodulin-dependent	112800
SLC24A4_PREDICTED	null	null	112799
P2RY4	P2RY4	pyrimidinergic receptor P2Y, G-protein coupled, 4	112799
LAO1_PREDICTED	null	null	112798
RGD1308957_PREDICTED	null	null	112798
RGD1307524_PREDICTED	null	null	112798
RGD1560578_PREDICTED	null	null	112797
PPP1R9A	PPP1R9A	protein phosphatase 1, regulatory (inhibitor) subunit 9A	112796
HRH2	HRH2	histamine receptor H2	112796
UNC13D	UNC13D	unc-13 homolog D (C. elegans)	112796
RGD1564851_PREDICTED	null	null	112796
IL11	IL11	interleukin 11	112796
TPO	TPO	thyroid peroxidase	112795
CALCB	CALCB	calcitonin-related polypeptide, beta	112795
BMP15	BMP15	bone morphogenetic protein 15	112794
SPATA20	SPATA20	spermatogenesis associated 20	112794
FLJ46831	FLJ46831	-	112794
B4GALT5_PREDICTED	null	null	112794
DEFB103A	DEFB103A	defensin, beta 103A	112793
ARHGEF7	ARHGEF7	Rho guanine nucleotide exchange factor (GEF) 7	112793
TFEC	TFEC	transcription factor EC	112793
RGD1566296_PREDICTED	null	null	112792
LOC259244 /// LOC259	null	null	112791
GLOXD1	GLOXD1	glyoxalase domain containing 1	112791
APOH	APOH	apolipoprotein H (beta-2-glycoprotein I)	112790
ASAH2	ASAH2	N-acylsphingosine amidohydrolase (non-lysosomal ceramidase) 2	112789
RGD1562406_PREDICTED	null	null	112788
KCNIP1	KCNIP1	Kv channel interacting protein 1	112788
LOC317274	null	null	112787
EDG7	EDG7	endothelial differentiation, lysophosphatidic acid G-protein-coupled receptor, 7	112787
TCF1	TCF1	transcription factor 1, hepatic; LF-B1, hepatic nuclear factor (HNF1), albumin proximal factor	112787
RGD1310495_PREDICTED	null	null	112786
MTF1_PREDICTED	null	null	112785
IL2	IL2	interleukin 2	112785
OCM	OCM	oncomodulin	112785
SYCP1	SYCP1	synaptonemal complex protein 1	112784
DPYS	DPYS	dihydropyrimidinase	112784
TRP63	null	null	112783
CTE1	null	null	112783
RGD1560100_PREDICTED	null	null	112783
IRF2_PREDICTED	null	null	112783
MOCS3_PREDICTED	null	null	112783
SYN3	SYN3	synapsin III	112782
V1RB5_PREDICTED	null	null	112782
TRPM8	TRPM8	transient receptor potential cation channel, subfamily M, member 8	112782
RGD1563692_PREDICTED	null	null	112782
UPB1	UPB1	ureidopropionase, beta	112781
BVES	BVES	blood vessel epicardial substance	112781
RGD1559980_PREDICTED	null	null	112780
LOC500102	null	null	112780
TBX4_PREDICTED	null	null	112779
ADAM6	ADAM6	ADAM metallopeptidase domain 6	112779
RGD1308065_PREDICTED	null	null	112778
PTPLAD2_PREDICTED	null	null	112778
RGD1561109_PREDICTED	null	null	112777
LY6C /// LOC300024 /	null	null	112776
LOC25087	null	null	112776
EDN2	EDN2	endothelin 2	112775
DOC2G	null	null	112775
RGD1566367_PREDICTED	null	null	112775
DAB1	DAB1	disabled homolog 1 (Drosophila)	112775
SPNA1	null	null	112774
INSRR	INSRR	insulin receptor-related receptor	112774
TMEM16C_PREDICTED	null	null	112774
LOC317379	null	null	112774
GUCA2A	GUCA2A	guanylate cyclase activator 2A (guanylin)	112774
DGCR8_PREDICTED	null	null	112773
SLC16A13	SLC16A13	solute carrier family 16, member 13 (monocarboxylic acid transporter 13)	112772
SLC17A3	SLC17A3	solute carrier family 17 (sodium phosphate), member 3	112772
IMPG2	IMPG2	interphotoreceptor matrix proteoglycan 2	112772
OLR416_PREDICTED	null	null	112772
MID1	MID1	midline 1 (Opitz/BBB syndrome)	112772
PRRX2_PREDICTED	null	null	112772
TRIM9	TRIM9	tripartite motif-containing 9	112771
TREH	TREH	trehalase (brush-border membrane glycoprotein)	112771
NLGN1	NLGN1	neuroligin 1	112771
RGD1565728_PREDICTED	null	null	112771
RGD1562127_PREDICTED	null	null	112770
TYR_MAPPED	null	null	112770
LOC500947	null	null	112769
RGD1306164_PREDICTED	null	null	112769
HAO1_MAPPED	null	null	112768
SHC2_PREDICTED	null	null	112768
APOA1	APOA1	apolipoprotein A-I	112768
DUSP13	DUSP13	dual specificity phosphatase 13	112767
ITGB8_PREDICTED	null	null	112767
HBG1	HBG1	hemoglobin, gamma A	112766
PDE7B	PDE7B	phosphodiesterase 7B	112766
RGD1566405_PREDICTED	null	null	112766
CD79B	CD79B	CD79b molecule, immunoglobulin-associated beta	112765
RGD1560859_PREDICTED	null	null	112765
HES3	HES3	hairy and enhancer of split 3 (Drosophila)	112765
CENTG1	CENTG1	centaurin, gamma 1	112765
ADAMTS19_PREDICTED	null	null	112765
FOXQ1	FOXQ1	forkhead box Q1	112764
RGD1564440_PREDICTED	null	null	112763
MCOLN2	MCOLN2	mucolipin 2	112763
IGF2BP3	IGF2BP3	insulin-like growth factor 2 mRNA binding protein 3	112763
RGD1564677_PREDICTED	null	null	112763
FGF20	FGF20	fibroblast growth factor 20	112763
IGFBP1	IGFBP1	insulin-like growth factor binding protein 1	112763
KNTC1_PREDICTED	null	null	112762
KCNMB1	KCNMB1	potassium large conductance calcium-activated channel, subfamily M, beta member 1	112761
LMNB1	LMNB1	lamin B1	112761
MYOZ2_PREDICTED	null	null	112761
NIPA1_PREDICTED	null	null	112760
UBQLN3_PREDICTED	null	null	112760
TSHR	TSHR	thyroid stimulating hormone receptor	112758
ATP12A	ATP12A	ATPase, H+/K+ transporting, nongastric, alpha polypeptide	112758
RGD1561105_PREDICTED	null	null	112758
MAS1	MAS1	MAS1 oncogene	112758
MAK	MAK	male germ cell-associated kinase	112757
FOXE3	FOXE3	forkhead box E3	112756
TCF2	TCF2	transcription factor 2, hepatic; LF-B3; variant hepatic nuclear factor	112755
SYT6	SYT6	synaptotagmin VI	112755
LRRC56	LRRC56	leucine rich repeat containing 56	112755
PTPN5	PTPN5	protein tyrosine phosphatase, non-receptor type 5 (striatum-enriched)	112754
RGD1561646_PREDICTED	null	null	112754
MSMB	MSMB	microseminoprotein, beta-	112753
DOXL1	null	null	112753
CYP2B3	null	null	112753
AQP5	AQP5	aquaporin 5	112752
RGD1304694	null	null	112752
FETUB	FETUB	fetuin B	112752
NPY2R	NPY2R	neuropeptide Y receptor Y2	112751
RGD1310784_PREDICTED	null	null	112751
MPP2	MPP2	membrane protein, palmitoylated 2 (MAGUK p55 subfamily member 2)	112750
LOC314251	null	null	112750
RGD1564599_PREDICTED	null	null	112748
TUBD1_PREDICTED	null	null	112748
RGD1564670_PREDICTED	null	null	112748
TDO2	TDO2	tryptophan 2,3-dioxygenase	112747
RGD1310008	null	null	112747
SNIP	SNIP	-	112747
GALNTL5	GALNTL5	UDP-N-acetyl-alpha-D-galactosamine:polypeptide N-acetylgalactosaminyltransferase-like 5	112746
RGD1307603_PREDICTED	null	null	112745
FMNL2_PREDICTED	null	null	112745
RGD1564984_PREDICTED	null	null	112745
LOC191574	null	null	112745
TWIST1	TWIST1	twist homolog 1 (acrocephalosyndactyly 3; Saethre-Chotzen syndrome) (Drosophila)	112744
A1BG	A1BG	alpha-1-B glycoprotein	112744
RGD1561732_PREDICTED	null	null	112744
CD8A	CD8A	CD8a molecule	112743
CLEC2D	CLEC2D	C-type lectin domain family 2, member D	112743
BARHL1	BARHL1	BarH-like 1 (Drosophila)	112743
WNT8B_PREDICTED	null	null	112743
TBX1_PREDICTED	null	null	112743
RGD1561357_PREDICTED	null	null	112743
TMEM12	TMEM12	transmembrane protein 12	112742
PHYHIP	PHYHIP	phytanoyl-CoA 2-hydroxylase interacting protein	112742
MC5R	MC5R	melanocortin 5 receptor	112742
LOC365972	null	null	112742
ACTN3	ACTN3	actinin, alpha 3	112742
POU1F1	POU1F1	POU domain, class 1, transcription factor 1 (Pit1, growth hormone factor 1)	112742
RGD1562038_PREDICTED	null	null	112741
RGD1310559_PREDICTED	null	null	112741
MLH3_PREDICTED	null	null	112741
RGD1562168_PREDICTED	null	null	112741
RGD1564618_PREDICTED	null	null	112739
HBE1_PREDICTED	null	null	112739
LOC297568 /// MUG1	null	null	112739
RGD1561535_PREDICTED	null	null	112738
KCNE1	KCNE1	potassium voltage-gated channel, Isk-related family, member 1	112738
HSDL1	HSDL1	hydroxysteroid dehydrogenase like 1	112738
RGD1310819_PREDICTED	null	null	112738
RGD1562107_PREDICTED	null	null	112738
CLDN10_PREDICTED	null	null	112737
CACNB4	CACNB4	calcium channel, voltage-dependent, beta 4 subunit	112737
PRPG1	null	null	112737
RGD1561941_PREDICTED	null	null	112736
ABCG5	ABCG5	ATP-binding cassette, sub-family G (WHITE), member 5 (sterolin 1)	112736
BHMT	BHMT	betaine-homocysteine methyltransferase	112736
PHF21B_PREDICTED	null	null	112735
MOSPD4_PREDICTED	null	null	112733
MYH2	MYH2	myosin, heavy chain 2, skeletal muscle, adult	112733
CYP2B15	null	null	112733
PLCD4	PLCD4	phospholipase C, delta 4	112733
LECT1	LECT1	leukocyte cell derived chemotaxin 1	112733
GPR44	GPR44	G protein-coupled receptor 44	112733
KCNE2	KCNE2	potassium voltage-gated channel, Isk-related family, member 2	112733
ITGAD	ITGAD	integrin, alpha D	112733
TNFRSF8	TNFRSF8	tumor necrosis factor receptor superfamily, member 8	112732
AMY1A	AMY1A	amylase, alpha 1A; salivary	112732
RGD1306625_PREDICTED	null	null	112731
MYL7_PREDICTED	null	null	112731
BBOX1	BBOX1	butyrobetaine (gamma), 2-oxoglutarate dioxygenase (gamma-butyrobetaine hydroxylase) 1	112730
RGD1305347_PREDICTED	null	null	112730
PHLDA2_PREDICTED	null	null	112730
CACNA1G	CACNA1G	calcium channel, voltage-dependent, alpha 1G subunit	112730
KBTBD7	KBTBD7	kelch repeat and BTB (POZ) domain containing 7	112730
CR2_PREDICTED	null	null	112730
SEMA4G_PREDICTED	null	null	112729
PPP2R2C	PPP2R2C	protein phosphatase 2 (formerly 2A), regulatory subunit B (PR 52), gamma isoform	112729
LOC363174	null	null	112729
HAPLN1	HAPLN1	hyaluronan and proteoglycan link protein 1	112729
SPIN2A	null	null	112729
RGD1564666_PREDICTED	null	null	112729
RGD1309886	null	null	112728
LOC286982	null	null	112728
CAMK1G	CAMK1G	calcium/calmodulin-dependent protein kinase IG	112728
SLC10A5	SLC10A5	solute carrier family 10 (sodium/bile acid cotransporter family), member 5	112728
RGD1563033_PREDICTED	null	null	112728
NKX2-2_PREDICTED	null	null	112727
TPCN2_PREDICTED	null	null	112727
CYP1A1	CYP1A1	cytochrome P450, family 1, subfamily A, polypeptide 1	112727
CYP2C70	null	null	112725
SLC7A2	SLC7A2	solute carrier family 7 (cationic amino acid transporter, y+ system), member 2	112725
RGD1565096_PREDICTED	null	null	112725
F2RL3	F2RL3	coagulation factor II (thrombin) receptor-like 3	112725
FGF4	FGF4	fibroblast growth factor 4 (heparin secretory transforming protein 1, Kaposi sarcoma oncogene)	112725
GUCY2F	GUCY2F	guanylate cyclase 2F, retinal	112723
EXO1_PREDICTED	null	null	112722
CSRP3	CSRP3	cysteine and glycine-rich protein 3 (cardiac LIM protein)	112722
RGD1562008_PREDICTED	null	null	112721
B4GALT2_PREDICTED	null	null	112721
RGD1562911_PREDICTED	null	null	112721
RGD1565343_PREDICTED	null	null	112719
TCFAP2C	null	null	112719
NANOS3_PREDICTED	null	null	112719
MYH7	MYH7	myosin, heavy chain 7, cardiac muscle, beta	112718
FABP1	FABP1	fatty acid binding protein 1, liver	112718
SULT1B1	SULT1B1	sulfotransferase family, cytosolic, 1B, member 1	112718
RGD1564056_PREDICTED	null	null	112718
SULF1	SULF1	sulfatase 1	112717
IGFBPL1_PREDICTED	null	null	112717
SEMA3A	SEMA3A	sema domain, immunoglobulin domain (Ig), short basic domain, secreted, (semaphorin) 3A	112717
LOC500118	null	null	112717
UCP1	UCP1	uncoupling protein 1 (mitochondrial, proton carrier)	112717
KLK1C10	null	null	112716
ERABP	null	null	112716
MMP8	MMP8	matrix metallopeptidase 8 (neutrophil collagenase)	112716
GNAT2_PREDICTED	null	null	112716
MOBKL1A_PREDICTED	null	null	112715
OPN1MW	OPN1MW	opsin 1 (cone pigments), medium-wave-sensitive (color blindness, deutan)	112714
LOC500124	null	null	112714
SGK2	SGK2	serum/glucocorticoid regulated kinase 2	112714
SLC22A3	SLC22A3	solute carrier family 22 (extraneuronal monoamine transporter), member 3	112714
IGF2	IGF2	insulin-like growth factor 2 (somatomedin A)	112713
RGD1561392_PREDICTED	null	null	112713
LOC286985	null	null	112713
DOK2_PREDICTED	null	null	112712
RGD1563351_PREDICTED	null	null	112710
TTK_PREDICTED	null	null	112710
CTSJ	null	null	112710
FOXO3A_PREDICTED	null	null	112708
GNMT	GNMT	glycine N-methyltransferase	112708
HAPLN2	HAPLN2	hyaluronan and proteoglycan link protein 2	112708
TRAF4AF1	null	null	112708
SLC21A1 /// LOC49779	null	null	112708
ADCY8	ADCY8	adenylate cyclase 8 (brain)	112708
FCGR2B	FCGR2B	Fc fragment of IgG, low affinity IIb, receptor (CD32)	112708
LOC306929	null	null	112707
ZFP668_PREDICTED	null	null	112707
LOXL4_PREDICTED	null	null	112707
RGD1565595_PREDICTED	null	null	112707
RGD1566360_PREDICTED	null	null	112706
ANKRD2_PREDICTED	null	null	112706
RGD1560470_PREDICTED	null	null	112706
MPP7	MPP7	membrane protein, palmitoylated 7 (MAGUK p55 subfamily member 7)	112706
MTHFR_PREDICTED	null	null	112705
PRND	PRND	prion protein 2 (dublet)	112705
MRE11A	MRE11A	MRE11 meiotic recombination 11 homolog A (S. cerevisiae)	112705
LOC246266	null	null	112704
VEPH1	VEPH1	ventricular zone expressed PH domain homolog 1 (zebrafish)	112704
CCDC67	CCDC67	coiled-coil domain containing 67	112703
CES2	CES2	carboxylesterase 2 (intestine, liver)	112703
RGD1562548_PREDICTED	null	null	112702
TXK	TXK	TXK tyrosine kinase	112702
RGD1305809_PREDICTED	null	null	112702
RGD1564936_PREDICTED	null	null	112702
RYR1	RYR1	ryanodine receptor 1 (skeletal)	112702
RGD1311823_PREDICTED	null	null	112702
RGD1564616_PREDICTED	null	null	112701
SCNN1A	SCNN1A	sodium channel, nonvoltage-gated 1 alpha	112701
RGD1308367	null	null	112701
ABCG8	ABCG8	ATP-binding cassette, sub-family G (WHITE), member 8 (sterolin 2)	112701
HPD	HPD	4-hydroxyphenylpyruvate dioxygenase	112700
SLC6A11	SLC6A11	solute carrier family 6 (neurotransmitter transporter, GABA), member 11	112700
VCSA1	null	null	112700
TAS2R1	TAS2R1	taste receptor, type 2, member 1	112700
POFUT1	POFUT1	protein O-fucosyltransferase 1	112699
IL8RB	IL8RB	interleukin 8 receptor, beta	112699
BACH1_PREDICTED	null	null	112699
LOC298139	null	null	112699
PDGFRL	PDGFRL	platelet-derived growth factor receptor-like	112699
CST6	CST6	cystatin E/M	112698
RGD1562010_PREDICTED	null	null	112698
NAPSA	NAPSA	napsin A aspartic peptidase	112698
COL4A3BP_PREDICTED	null	null	112698
DNALI1	DNALI1	dynein, axonemal, light intermediate chain 1	112697
MYH1	MYH1	myosin, heavy chain 1, skeletal muscle, adult	112697
RTN4R	RTN4R	reticulon 4 receptor	112697
WFDC2	WFDC2	WAP four-disulfide core domain 2	112697
HNT	HNT	-	112697
MAPK8IP2	MAPK8IP2	mitogen-activated protein kinase 8 interacting protein 2	112697
CD6	CD6	CD6 molecule	112697
CSH1	CSH1	chorionic somatomammotropin hormone 1 (placental lactogen)	112697
RGD1565258_PREDICTED	null	null	112697
CCL17	CCL17	chemokine (C-C motif) ligand 17	112696
SLC21A4	null	null	112696
SLC6A13	SLC6A13	solute carrier family 6 (neurotransmitter transporter, GABA), member 13	112696
EPO	EPO	erythropoietin	112696
RGD1562617_PREDICTED	null	null	112695
RGD1560214_PREDICTED	null	null	112695
CLDN22_PREDICTED	null	null	112695
DNAJC12	DNAJC12	DnaJ (Hsp40) homolog, subfamily C, member 12	112695
AAK1_PREDICTED	null	null	112695
SLC9A4	SLC9A4	solute carrier family 9 (sodium/hydrogen exchanger), member 4	112694
RSB66	null	null	112694
RGD1309766_PREDICTED	null	null	112694
LDHC	LDHC	lactate dehydrogenase C	112694
AA926063	null	null	112693
LOC501231	null	null	112693
TEDDM1	TEDDM1	transmembrane epididymal protein 1	112692
VTN	VTN	vitronectin	112692
GSTM4	GSTM4	glutathione S-transferase M4	112691
CART1	CART1	cartilage paired-class homeoprotein 1	112691
RGD1311600_PREDICTED	null	null	112691
SIM2_PREDICTED	null	null	112689
SLC15A1	SLC15A1	solute carrier family 15 (oligopeptide transporter), member 1	112689
TSPAN32	TSPAN32	tetraspanin 32	112689
GHRL	GHRL	ghrelin/obestatin preprohormone	112689
VCS-BETA1	null	null	112689
SLC5A11	SLC5A11	solute carrier family 5 (sodium/glucose cotransporter), member 11	112689
SMYD1_PREDICTED	null	null	112688
FUT9	FUT9	fucosyltransferase 9 (alpha (1,3) fucosyltransferase)	112688
SS18L1	SS18L1	synovial sarcoma translocation gene on chromosome 18-like 1	112688
RGD1560871_PREDICTED	null	null	112688
SOX17_PREDICTED	null	null	112687
CHRM4	CHRM4	cholinergic receptor, muscarinic 4	112687
RGD1311490_PREDICTED	null	null	112687
MCPT2	null	null	112686
GABRR3	GABRR3	gamma-aminobutyric acid (GABA) receptor, rho 3	112686
PADI3	PADI3	peptidyl arginine deiminase, type III	112685
KCNS2	KCNS2	potassium voltage-gated channel, delayed-rectifier, subfamily S, member 2	112685
RGD1560583_PREDICTED	null	null	112685
ELA3B_PREDICTED	null	null	112685
HSD17B2	HSD17B2	hydroxysteroid (17-beta) dehydrogenase 2	112685
KPL2	null	null	112684
RGD1561899_PREDICTED	null	null	112684
CPA1	CPA1	carboxypeptidase A1 (pancreatic)	112684
RGD1559856_PREDICTED	null	null	112683
SFTPB	SFTPB	surfactant, pulmonary-associated protein B	112683
RGD1561734_PREDICTED	null	null	112683
PAPOLB	PAPOLB	poly(A) polymerase beta (testis specific)	112682
RGD1562428_PREDICTED	null	null	112682
LOC363188	null	null	112682
RGS8	RGS8	regulator of G-protein signalling 8	112681
STK22S1	null	null	112681
NCAM2	NCAM2	neural cell adhesion molecule 2	112681
CHRNA1	CHRNA1	cholinergic receptor, nicotinic, alpha 1 (muscle)	112680
GAB1_PREDICTED	null	null	112680
PEPD_MAPPED	null	null	112680
TESSP5	TESSP5	-	112680
LOC502396	null	null	112679
ACRV1	ACRV1	acrosomal vesicle protein 1	112679
PTH	PTH	parathyroid hormone	112678
RGD1565581_PREDICTED	null	null	112678
FGF6	FGF6	fibroblast growth factor 6	112677
CMA1	CMA1	chymase 1, mast cell	112677
RGD1304878	null	null	112677
TSGA2	TSGA2	testis specific A2 homolog (mouse)	112677
MARCH1_PREDICTED	null	null	112676
RGD1310371	null	null	112676
RGD1561740_PREDICTED	null	null	112675
CSF3R_PREDICTED	null	null	112675
AVPR1A	AVPR1A	arginine vasopressin receptor 1A	112675
LGALS4	LGALS4	lectin, galactoside-binding, soluble, 4 (galectin 4)	112674
NFKBIZ_PREDICTED	null	null	112674
GCM1	GCM1	glial cells missing homolog 1 (Drosophila)	112674
RGD1311793_PREDICTED	null	null	112674
PYY_MAPPED	null	null	112674
TNF	TNF	tumor necrosis factor (TNF superfamily, member 2)	112673
RNF151_PREDICTED	null	null	112672
APOC2_PREDICTED	null	null	112672
CGM3	null	null	112671
RGD1560080_PREDICTED	null	null	112671
ABHD7_PREDICTED	null	null	112671
NPY5R	NPY5R	neuropeptide Y receptor Y5	112670
RGD1306908	null	null	112670
ETSRP71_PREDICTED	null	null	112669
TFF1	TFF1	trefoil factor 1 (breast cancer, estrogen-inducible sequence expressed in)	112669
RGD1308850_PREDICTED	null	null	112669
KRT1-4	null	null	112669
TRHR2	null	null	112669
LOC498028	null	null	112669
SPINK5_PREDICTED ///	null	null	112667
DIRAS1_PREDICTED	null	null	112667
RAP1GDS1_PREDICTED	null	null	112667
HCRT	HCRT	hypocretin (orexin) neuropeptide precursor	112667
POU4F1	POU4F1	POU domain, class 4, transcription factor 1	112667
CA4	CA4	carbonic anhydrase IV	112667
GALR3	GALR3	galanin receptor 3	112666
LOC313451	null	null	112666
EXPI	null	null	112666
SLCO1B2	null	null	112666
FUT2	FUT2	fucosyltransferase 2 (secretor status included)	112666
NOPE_PREDICTED	null	null	112666
CNTNAP1	CNTNAP1	contactin associated protein 1	112665
CDK6	CDK6	cyclin-dependent kinase 6	112665
UGT2A1	UGT2A1	UDP glucuronosyltransferase 2 family, polypeptide A1	112664
DTX4	DTX4	deltex 4 homolog (Drosophila)	112664
ACACB	ACACB	acetyl-Coenzyme A carboxylase beta	112664
NEUROG2_PREDICTED	null	null	112664
RGD1304580	null	null	112664
TMPRSS8	null	null	112663
PDE6A_PREDICTED	null	null	112662
RGD1306994_PREDICTED	null	null	112662
GRM6	GRM6	glutamate receptor, metabotropic 6	112661
AIM1L_PREDICTED	null	null	112660
DCBLD2	DCBLD2	discoidin, CUB and LCCL domain containing 2	112660
RGD1564741_PREDICTED	null	null	112660
COL5A3	COL5A3	collagen, type V, alpha 3	112660
RGD1310951_PREDICTED	null	null	112660
GRASP	GRASP	GRP1 (general receptor for phosphoinositides 1)-associated scaffold protein	112660
FOXA3	FOXA3	forkhead box A3	112659
SYT3	SYT3	synaptotagmin III	112659
CEACAM12_PREDICTED	null	null	112659
LARP6_PREDICTED	null	null	112658
KLK6	KLK6	kallikrein 6 (neurosin, zyme)	112657
HIST1H2BA	HIST1H2BA	histone cluster 1, H2ba	112657
RGD1307172	null	null	112657
KCNH4	KCNH4	potassium voltage-gated channel, subfamily H (eag-related), member 4	112657
GUCY1B2	GUCY1B2	guanylate cyclase 1, soluble, beta 2	112657
UBE2T_PREDICTED	null	null	112657
RGD1561551_PREDICTED	null	null	112657
TTLL3_PREDICTED	null	null	112656
EPHA8	EPHA8	EPH receptor A8	112655
RECQL4_PREDICTED	null	null	112655
DCC	DCC	deleted in colorectal carcinoma	112654
LOC306346	null	null	112654
RGD1565098_PREDICTED	null	null	112654
NOVA2_PREDICTED	null	null	112653
CHIA	CHIA	chitinase, acidic	112653
RGD1563798_PREDICTED	null	null	112653
CX36	CX36	-	112653
ASB9_PREDICTED	null	null	112652
RGD1559600_PREDICTED	null	null	112652
SVP4	null	null	112652
SIX3	SIX3	sine oculis homeobox homolog 3 (Drosophila)	112652
TF	TF	transferrin	112652
EXOSC6_PREDICTED	null	null	112652
TMPRSS2	TMPRSS2	transmembrane protease, serine 2	112652
DUSP4	DUSP4	dual specificity phosphatase 4	112652
ESPL1_PREDICTED	null	null	112651
MEGF6	MEGF6	multiple EGF-like-domains 6	112651
KREMEN1	KREMEN1	kringle containing transmembrane protein 1	112650
GAS2L3_PREDICTED	null	null	112650
RGD1564427_PREDICTED	null	null	112649
CSF3	CSF3	colony stimulating factor 3 (granulocyte)	112649
PDE1C	PDE1C	phosphodiesterase 1C, calmodulin-dependent 70kDa	112649
KRT1-14	null	null	112649
RGD1564182_PREDICTED	null	null	112649
GFI1	GFI1	growth factor independent 1	112648
RGD1307278_PREDICTED	null	null	112648
UST4R	null	null	112648
RGD1560967_PREDICTED	null	null	112647
LENEP	LENEP	lens epithelial protein	112647
RGD1308356	null	null	112647
TRIM54	TRIM54	tripartite motif-containing 54	112646
CRHBP	CRHBP	corticotropin releasing hormone binding protein	112646
HMGA2	HMGA2	high mobility group AT-hook 2	112644
KCNIP2	KCNIP2	Kv channel interacting protein 2	112643
EBF2_PREDICTED	null	null	112643
GUCY2G	null	null	112643
CKM	CKM	creatine kinase, muscle	112643
PRKD1	PRKD1	protein kinase D1	112643
CHRNA6	CHRNA6	cholinergic receptor, nicotinic, alpha 6	112643
RGD1560874_PREDICTED	null	null	112643
ADAMTS16_PREDICTED	null	null	112643
FGF23	FGF23	fibroblast growth factor 23	112643
LOC360619	null	null	112642
TAS2R7	TAS2R7	taste receptor, type 2, member 7	112642
LOC501925	null	null	112642
LOC498945	null	null	112641
GM1960	null	null	112641
RHOBTB3_PREDICTED	null	null	112640
LOC292861	null	null	112639
SUSD3_PREDICTED	null	null	112638
RGD1305928_PREDICTED	null	null	112638
SCARF2_PREDICTED	null	null	112638
NGEF_PREDICTED	null	null	112637
RPS6KA2	RPS6KA2	ribosomal protein S6 kinase, 90kDa, polypeptide 2	112637
LOC499933	null	null	112637
RPS6KA4_PREDICTED	null	null	112637
MBNL3_PREDICTED	null	null	112637
FSCN2_PREDICTED	null	null	112637
LOC503215	null	null	112636
PYGM	PYGM	phosphorylase, glycogen; muscle (McArdle syndrome, glycogen storage disease type V)	112636
RGD1565216_PREDICTED	null	null	112635
NKD2_PREDICTED	null	null	112635
MAN1A2_PREDICTED	null	null	112635
CDCA7	CDCA7	cell division cycle associated 7	112635
RCVRN	RCVRN	recoverin	112635
RGD1306698_PREDICTED	null	null	112635
ARL9	ARL9	ADP-ribosylation factor-like 9	112634
CCR2	CCR2	chemokine (C-C motif) receptor 2	112634
AHRR	AHRR	aryl-hydrocarbon receptor repressor	112634
F12	F12	coagulation factor XII (Hageman factor)	112633
SLC8A1	SLC8A1	solute carrier family 8 (sodium/calcium exchanger), member 1	112633
LOC499951	null	null	112632
PTPN22_PREDICTED	null	null	112632
PITX2	PITX2	paired-like homeodomain transcription factor 2	112632
AMBP	AMBP	alpha-1-microglobulin/bikunin precursor	112632
HPN	HPN	hepsin (transmembrane protease, serine 1)	112631
LARP5_PREDICTED	null	null	112631
ZNF276	ZNF276	zinc finger protein 276	112631
TCFE2A	null	null	112631
CHRDL1	CHRDL1	chordin-like 1	112630
RRAD	RRAD	Ras-related associated with diabetes	112630
IGHE	IGHE	immunoglobulin heavy constant epsilon	112629
FRS2_PREDICTED	null	null	112629
RGD1562544_PREDICTED	null	null	112629
RGD1561795_PREDICTED	null	null	112628
CD96	CD96	CD96 molecule	112628
CRB3	CRB3	crumbs homolog 3 (Drosophila)	112628
NINJ2	NINJ2	ninjurin 2	112628
KRT1-5	null	null	112628
RGD1561517_PREDICTED	null	null	112628
RGD1560778_PREDICTED	null	null	112627
C4BPB	C4BPB	complement component 4 binding protein, beta	112627
TITF1	TITF1	thyroid transcription factor 1	112626
STRA6	STRA6	stimulated by retinoic acid gene 6 homolog (mouse)	112626
CCR4	CCR4	chemokine (C-C motif) receptor 4	112626
RAB30	RAB30	RAB30, member RAS oncogene family	112625
RGD1561992_PREDICTED	null	null	112625
KLRB1A_MAPPED	null	null	112624
SLC21A13	null	null	112624
LOC313045	null	null	112623
OSR2	OSR2	odd-skipped related 2 (Drosophila)	112623
RGD1311080_PREDICTED	null	null	112623
S100G	S100G	S100 calcium binding protein G	112623
CAV3	CAV3	caveolin 3	112622
SLC13A3	SLC13A3	solute carrier family 13 (sodium-dependent dicarboxylate transporter), member 3	112622
GABRR1	GABRR1	gamma-aminobutyric acid (GABA) receptor, rho 1	112621
SLC24A1	SLC24A1	solute carrier family 24 (sodium/potassium/calcium exchanger), member 1	112621
RGD1562792_PREDICTED	null	null	112621
CHAD	CHAD	chondroadherin	112621
GLRA2	GLRA2	glycine receptor, alpha 2	112621
RGD1560704_PREDICTED	null	null	112621
SLC2A2	SLC2A2	solute carrier family 2 (facilitated glucose transporter), member 2	112621
RGD1309007_PREDICTED	null	null	112620
MYOM1	MYOM1	myomesin 1 (skelemin) 185kDa	112620
LBXCOR1_PREDICTED	null	null	112620
NCOA5_PREDICTED	null	null	112619
MCPT8 /// MCPT10 ///	null	null	112617
EIIH	null	null	112617
TUB	TUB	tubby homolog (mouse)	112617
ADAM33_PREDICTED	null	null	112617
CNTN1	CNTN1	contactin 1	112616
FRK	FRK	fyn-related kinase	112615
RGD1565367_PREDICTED	null	null	112614
BM259	null	null	112614
RGD1565949_PREDICTED	null	null	112614
ALPI2	null	null	112614
CD2	CD2	CD2 molecule	112614
ZMYND10	ZMYND10	zinc finger, MYND-type containing 10	112614
HTR7	HTR7	5-hydroxytryptamine (serotonin) receptor 7 (adenylate cyclase-coupled)	112613
ARR3	ARR3	arrestin 3, retinal (X-arrestin)	112613
RGD1311103_PREDICTED	null	null	112613
TRPV4	TRPV4	transient receptor potential cation channel, subfamily V, member 4	112613
RGD1565500_PREDICTED	null	null	112612
PIB5PA	PIB5PA	phosphatidylinositol (4,5) bisphosphate 5-phosphatase, A	112612
FAS	FAS	Fas (TNF receptor superfamily, member 6)	112612
EPM2A	EPM2A	epilepsy, progressive myoclonus type 2A, Lafora disease (laforin)	112612
RGD1563039_PREDICTED	null	null	112611
RGD1311227_PREDICTED	null	null	112611
PRLHR	PRLHR	prolactin releasing hormone receptor	112611
HS3ST5_PREDICTED	null	null	112610
TSPY1	TSPY1	testis specific protein, Y-linked 1	112609
RGD1310360	null	null	112609
MGC94183	null	null	112609
HES2	HES2	hairy and enhancer of split 2 (Drosophila)	112608
SORCS2_PREDICTED	null	null	112608
RGD1310117_PREDICTED	null	null	112608
CYP2F2	null	null	112608
RGD1560921_PREDICTED	null	null	112607
RGD1563866_PREDICTED	null	null	112607
EFCBP1	EFCBP1	EF-hand calcium binding protein 1	112607
HSPB2	HSPB2	heat shock 27kDa protein 2	112606
AREG	AREG	amphiregulin (schwannoma-derived growth factor)	112606
SOX11	SOX11	SRY (sex determining region Y)-box 11	112605
FYB_PREDICTED	null	null	112605
SLC1A2	SLC1A2	solute carrier family 1 (glial high affinity glutamate transporter), member 2	112605
SGCG	SGCG	sarcoglycan, gamma (35kDa dystrophin-associated glycoprotein)	112605
SENP8	SENP8	SUMO/sentrin specific peptidase family member 8	112605
CAR9_PREDICTED	null	null	112604
CLCNKB	CLCNKB	chloride channel Kb	112603
CACNA1I	CACNA1I	calcium channel, voltage-dependent, alpha 1I subunit	112603
CNTN6	CNTN6	contactin 6	112603
TRHR	TRHR	thyrotropin-releasing hormone receptor	112602
KCNJ15	KCNJ15	potassium inwardly-rectifying channel, subfamily J, member 15	112602
OTX1	OTX1	orthodenticle homolog 1 (Drosophila)	112601
OPN1SW	OPN1SW	opsin 1 (cone pigments), short-wave-sensitive (color blindness, tritan)	112601
MYH13	MYH13	myosin, heavy chain 13, skeletal muscle	112601
SCUBE1	SCUBE1	signal peptide, CUB domain, EGF-like 1	112601
ZPBP	ZPBP	zona pellucida binding protein	112599
SMAD9	SMAD9	SMAD, mothers against DPP homolog 9 (Drosophila)	112599
PPFIBP1_PREDICTED	null	null	112599
IL22RA2	IL22RA2	interleukin 22 receptor, alpha 2	112599
RGD1307966_PREDICTED	null	null	112599
FMN2_PREDICTED	null	null	112598
SCN8A	SCN8A	sodium channel, voltage gated, type VIII, alpha	112598
RGD1559685_PREDICTED	null	null	112597
CRYGD	CRYGD	crystallin, gamma D	112596
LOC619566	null	null	112596
CML3	null	null	112596
LOC56825	null	null	112596
RGD1306866_PREDICTED	null	null	112596
RGD1564719_PREDICTED	null	null	112596
RGD1311162_PREDICTED	null	null	112596
UBQLN2_PREDICTED	null	null	112595
RGD1563128_PREDICTED	null	null	112595
RGD1310052_PREDICTED	null	null	112595
APOD	APOD	apolipoprotein D	112594
CROCC_PREDICTED	null	null	112594
NOX1	NOX1	NADPH oxidase 1	112594
UBE2D1_PREDICTED	null	null	112594
NTSR2	NTSR2	neurotensin receptor 2	112594
KCNJ9	KCNJ9	potassium inwardly-rectifying channel, subfamily J, member 9	112593
IRF5_PREDICTED	null	null	112592
INDO	INDO	indoleamine-pyrrole 2,3 dioxygenase	112592
SYCP2	SYCP2	synaptonemal complex protein 2	112591
GJA12_PREDICTED	null	null	112591
PDZK6_PREDICTED	null	null	112590
TMEM45B	TMEM45B	transmembrane protein 45B	112590
PKP3_PREDICTED	null	null	112590
GH1	GH1	growth hormone 1	112590
TINAG	TINAG	tubulointerstitial nephritis antigen	112590
LRRC8E	LRRC8E	leucine rich repeat containing 8 family, member E	112589
CLDN19	CLDN19	claudin 19	112589
EHF_PREDICTED	null	null	112589
SCIN	SCIN	scinderin	112588
RGD1565787_PREDICTED	null	null	112587
DMN	DMN	desmuslin	112586
MRGA10	null	null	112585
KIT	KIT	v-kit Hardy-Zuckerman 4 feline sarcoma viral oncogene homolog	112585
SLCO1C1	SLCO1C1	solute carrier organic anion transporter family, member 1C1	112585
MGAT3	MGAT3	mannosyl (beta-1,4-)-glycoprotein beta-1,4-N-acetylglucosaminyltransferase	112585
TMEM7_PREDICTED	null	null	112585
RGD1559792_PREDICTED	null	null	112585
HSPB3	HSPB3	heat shock 27kDa protein 3	112584
RGD1311652_PREDICTED	null	null	112584
TRAF2_PREDICTED	null	null	112584
MELK_PREDICTED	null	null	112584
SVS3	null	null	112583
CGM4	null	null	112582
RGD1305211_PREDICTED	null	null	112581
NAV1_PREDICTED	null	null	112580
MGAM_PREDICTED	null	null	112580
LECT2_PREDICTED	null	null	112579
SLC36A3	SLC36A3	solute carrier family 36 (proton/amino acid symporter), member 3	112579
LOC305103	null	null	112579
LOC500803	null	null	112578
PKLR	PKLR	pyruvate kinase, liver and RBC	112577
ASMT	ASMT	acetylserotonin O-methyltransferase	112577
RGD1560540_PREDICTED	null	null	112577
FCNB	null	null	112576
LOC292872	null	null	112576
ADAM18	ADAM18	ADAM metallopeptidase domain 18	112576
USH1C	USH1C	Usher syndrome 1C (autosomal recessive, severe)	112575
RGD1564190_PREDICTED	null	null	112575
SYCN	SYCN	syncollin	112575
TMEM63B_PREDICTED	null	null	112574
RGD1563661_PREDICTED	null	null	112574
MOGAT1_PREDICTED	null	null	112573
OG9X	null	null	112573
MCPT8	null	null	112573
TMEM40_PREDICTED	null	null	112572
GPR21_PREDICTED	null	null	112572
BIK	BIK	BCL2-interacting killer (apoptosis-inducing)	112571
RGD1561222_PREDICTED	null	null	112570
ABCD2	ABCD2	ATP-binding cassette, sub-family D (ALD), member 2	112570
RAX	RAX	retina and anterior neural fold homeobox	112570
CD5L	CD5L	CD5 molecule-like	112570
RGD1562793_PREDICTED	null	null	112570
CA5A	CA5A	carbonic anhydrase VA, mitochondrial	112570
SOX30_PREDICTED	null	null	112570
ELMOD1_PREDICTED	null	null	112569
EXPH5_PREDICTED	null	null	112569
CCNA1	CCNA1	cyclin A1	112568
TESK2	TESK2	testis-specific kinase 2	112568
IL24	IL24	interleukin 24	112567
EFHC2_PREDICTED	null	null	112566
RDS	RDS	retinal degeneration, slow	112566
RGD1564596_PREDICTED	null	null	112566
RGD1562632_PREDICTED	null	null	112565
CCBP2	CCBP2	chemokine binding protein 2	112564
RGD1564237_PREDICTED	null	null	112564
LHX5	LHX5	LIM homeobox 5	112563
ARHGAP4	ARHGAP4	Rho GTPase activating protein 4	112563
LOC246267	null	null	112562
KLRA22	null	null	112562
RGD1307660_PREDICTED	null	null	112562
SP4	SP4	Sp4 transcription factor	112562
HCN4	HCN4	hyperpolarization activated cyclic nucleotide-gated potassium channel 4	112561
CLCN5	CLCN5	chloride channel 5 (nephrolithiasis 2, X-linked, Dent disease)	112561
LRRC15	LRRC15	leucine rich repeat containing 15	112561
RGD1563123_PREDICTED	null	null	112561
CPXM1_PREDICTED	null	null	112560
NP4	null	null	112559
RGD1565715_PREDICTED	null	null	112559
RGD1561823_PREDICTED	null	null	112559
IVL	IVL	involucrin	112558
ABRA	ABRA	actin-binding Rho activating protein	112558
MOBP	MOBP	myelin-associated oligodendrocyte basic protein	112556
RGD1563579_PREDICTED	null	null	112556
MEOX2	MEOX2	mesenchyme homeobox 2	112555
PROK1	PROK1	prokineticin 1	112555
FAT3	FAT3	FAT tumor suppressor homolog 3 (Drosophila)	112555
LAT	LAT	linker for activation of T cells	112555
CHRD	CHRD	chordin	112554
GP2	GP2	glycoprotein 2 (zymogen granule membrane)	112554
MYO5B	MYO5B	myosin VB	112554
ITGA7	ITGA7	integrin, alpha 7	112553
TAS2R16	TAS2R16	taste receptor, type 2, member 16	112553
NDPH_PREDICTED	null	null	112553
SERT1	null	null	112552
MSX2	MSX2	msh homeobox homolog 2 (Drosophila)	112552
RGD1305627_PREDICTED	null	null	112551
RGD1564820_PREDICTED	null	null	112551
SOX9	SOX9	SRY (sex determining region Y)-box 9 (campomelic dysplasia, autosomal sex-reversal)	112551
ICOS	ICOS	inducible T-cell co-stimulator	112550
LOC360566	null	null	112549
RGD1565534_PREDICTED	null	null	112549
ALDH1B1	ALDH1B1	aldehyde dehydrogenase 1 family, member B1	112548
KB4	null	null	112547
BST1	BST1	bone marrow stromal cell antigen 1	112547
RGD1563654_PREDICTED	null	null	112547
LOC500901	null	null	112547
RGD1304904_PREDICTED	null	null	112547
DEFCR4	null	null	112546
PBK_PREDICTED	null	null	112546
DYNC1LI1	DYNC1LI1	dynein, cytoplasmic 1, light intermediate chain 1	112545
SRF_PREDICTED	null	null	112545
RGD1562530_PREDICTED	null	null	112545
PLLP	PLLP	plasma membrane proteolipid (plasmolipin)	112544
SERPINA3M	null	null	112544
JPH1_PREDICTED	null	null	112543
RGD1566215_PREDICTED	null	null	112543
CSPG2	CSPG2	chondroitin sulfate proteoglycan 2 (versican)	112543
V1RB7	null	null	112543
RGD1565240_PREDICTED	null	null	112543
DSCAML1_PREDICTED	null	null	112542
PNMA1	PNMA1	paraneoplastic antigen MA1	112542
AGXT	AGXT	alanine-glyoxylate aminotransferase (oxalosis I; hyperoxaluria I; glycolicaciduria; serine-pyruvate aminotransferase)	112542
NR1I3	NR1I3	nuclear receptor subfamily 1, group I, member 3	112542
SLC9A5	SLC9A5	solute carrier family 9 (sodium/hydrogen exchanger), member 5	112542
PRM2	PRM2	protamine 2	112541
GALNT3	GALNT3	UDP-N-acetyl-alpha-D-galactosamine:polypeptide N-acetylgalactosaminyltransferase 3 (GalNAc-T3)	112541
DHRS7 /// LOC500672	null	null	112541
RGD1305797_PREDICTED	null	null	112541
RGD1309482	null	null	112541
PITX1	PITX1	paired-like homeodomain transcription factor 1	112541
IL13	IL13	interleukin 13	112540
RGD1565726_PREDICTED	null	null	112540
RGD1564089_PREDICTED	null	null	112540
PRSS8	PRSS8	protease, serine, 8 (prostasin)	112540
BMP5_PREDICTED	null	null	112539
RGD1564152_PREDICTED	null	null	112539
RGD1306233_PREDICTED	null	null	112539
RGD1562552_PREDICTED	null	null	112539
LOC362350	null	null	112539
LOC316432	null	null	112539
FOXI1_PREDICTED	null	null	112538
RGD1564002_PREDICTED	null	null	112538
SH3BP4	SH3BP4	SH3-domain binding protein 4	112538
SEC14L3	SEC14L3	SEC14-like 3 (S. cerevisiae)	112538
RGD1559977_PREDICTED	null	null	112537
RGD1563901_PREDICTED	null	null	112537
RGD1562369_PREDICTED	null	null	112536
UTX_PREDICTED	null	null	112536
CKAP2_PREDICTED	null	null	112536
RT1-T24-2	null	null	112535
LHX4_PREDICTED	null	null	112535
KA15	null	null	112535
AMY2A	AMY2A	amylase, alpha 2A; pancreatic	112535
ZZEF1_PREDICTED	null	null	112535
PAQR9_PREDICTED	null	null	112534
CLINT1	CLINT1	clathrin interactor 1	112534
POSTN_PREDICTED	null	null	112533
RGD1563717_PREDICTED	null	null	112533
HBE2_PREDICTED	null	null	112532
COMP	COMP	cartilage oligomeric matrix protein	112532
SLC9A9_PREDICTED	null	null	112532
FABP7	FABP7	fatty acid binding protein 7, brain	112531
FGFR4	FGFR4	fibroblast growth factor receptor 4	112531
MSLN	MSLN	mesothelin	112531
ZNF409_PREDICTED	null	null	112530
DEPDC1A_PREDICTED	null	null	112530
LOC499418	null	null	112529
RGD1562224_PREDICTED	null	null	112528
RGD1308329_PREDICTED	null	null	112528
SLC35F2_PREDICTED	null	null	112528
GPR6	GPR6	G protein-coupled receptor 6	112528
PTGFR	PTGFR	prostaglandin F receptor (FP)	112527
SCN5A	SCN5A	sodium channel, voltage-gated, type V, alpha (long QT syndrome 3)	112526
CLCA2	CLCA2	chloride channel, calcium activated, family member 2	112526
HAVCR1	HAVCR1	hepatitis A virus cellular receptor 1	112526
TIAM1	TIAM1	T-cell lymphoma invasion and metastasis 1	112525
CR16 /// LOC497785	null	null	112525
AASS_PREDICTED	null	null	112525
SUCLA2_PREDICTED	null	null	112524
MYBPC2_PREDICTED	null	null	112524
DNMT3B	DNMT3B	DNA (cytosine-5-)-methyltransferase 3 beta	112524
RGD1562212_PREDICTED	null	null	112524
AKAP14	AKAP14	A kinase (PRKA) anchor protein 14	112524
RGD1562657_PREDICTED	null	null	112523
GRIN2A	GRIN2A	glutamate receptor, ionotropic, N-methyl D-aspartate 2A	112523
RGD1561909_PREDICTED	null	null	112523
COX6B_PREDICTED	null	null	112523
RGD1306766	null	null	112523
RGD1307150_PREDICTED	null	null	112522
PEMT	PEMT	phosphatidylethanolamine N-methyltransferase	112522
TMEM26_PREDICTED	null	null	112522
TAS2R41	TAS2R41	taste receptor, type 2, member 41	112522
BLK	BLK	B lymphoid tyrosine kinase	112522
FABP4	FABP4	fatty acid binding protein 4, adipocyte	112522
RGD1563109_PREDICTED	null	null	112521
GJB3	GJB3	gap junction protein, beta 3, 31kDa (connexin 31)	112520
FSTL4_PREDICTED	null	null	112519
RGD1562129_PREDICTED	null	null	112519
RGD1561509_PREDICTED	null	null	112518
TNFSF9	TNFSF9	tumor necrosis factor (ligand) superfamily, member 9	112518
CLOCK	CLOCK	clock homolog (mouse)	112518
TMEM158	TMEM158	transmembrane protein 158	112518
UST5R	null	null	112517
DLL3	DLL3	delta-like 3 (Drosophila)	112516
RGD1565007_PREDICTED	null	null	112515
RGD1359349	null	null	112515
ARHGAP8	ARHGAP8	Rho GTPase activating protein 8	112515
LTB	LTB	lymphotoxin beta (TNF superfamily, member 3)	112513
PASK	PASK	PAS domain containing serine/threonine kinase	112513
CMBP	null	null	112513
GALR2	GALR2	galanin receptor 2	112513
KA13	null	null	112513
CD5	CD5	CD5 molecule	112513
RGD1311251	null	null	112512
DAPP1_PREDICTED	null	null	112512
LYPD2_PREDICTED	null	null	112512
WISP1	WISP1	WNT1 inducible signaling pathway protein 1	112512
MPZ	MPZ	myelin protein zero (Charcot-Marie-Tooth neuropathy 1B)	112511
IL23A	IL23A	interleukin 23, alpha subunit p19	112511
SLC22A19	null	null	112511
RGD1307739	null	null	112511
SNTG2_PREDICTED	null	null	112510
AQP6	AQP6	aquaporin 6, kidney specific	112509
KLKB1	KLKB1	kallikrein B, plasma (Fletcher factor) 1	112509
LOC500227	null	null	112509
CAP2	CAP2	CAP, adenylate cyclase-associated protein, 2 (yeast)	112509
TCP11	TCP11	t-complex 11 (mouse)	112508
SLC23A3_PREDICTED	null	null	112508
MAPK4	MAPK4	mitogen-activated protein kinase 4	112508
RAD54L_PREDICTED	null	null	112508
CEL	CEL	carboxyl ester lipase (bile salt-stimulated lipase)	112508
RGD1311710	null	null	112507
MYL3	MYL3	myosin, light chain 3, alkali; ventricular, skeletal, slow	112507
RGD1307927_PREDICTED	null	null	112507
PROKR1	PROKR1	prokineticin receptor 1	112507
IGH-1A	null	null	112507
CD200R1	CD200R1	CD200 receptor 1	112506
FGF18	FGF18	fibroblast growth factor 18	112506
CD8B	CD8B	CD8b molecule	112506
SH3YL1_PREDICTED	null	null	112505
CCR3	CCR3	chemokine (C-C motif) receptor 3	112505
RASA3	RASA3	RAS p21 protein activator 3	112505
TEKT4	TEKT4	tektin 4	112505
ORC6L	ORC6L	origin recognition complex, subunit 6 like (yeast)	112505
RGD1562188_PREDICTED	null	null	112504
TLR2	TLR2	toll-like receptor 2	112504
NXPH1	NXPH1	neurexophilin 1	112504
CRISP1	CRISP1	cysteine-rich secretory protein 1	112503
FGF15	null	null	112503
CHST3	CHST3	carbohydrate (chondroitin 6) sulfotransferase 3	112502
LOC501789	null	null	112502
GPR34_PREDICTED	null	null	112502
PLCL3_PREDICTED	null	null	112501
MB	MB	myoglobin	112500
KCNJ2	KCNJ2	potassium inwardly-rectifying channel, subfamily J, member 2	112499
RGD1311830_PREDICTED	null	null	112499
RPUSD1_PREDICTED	null	null	112498
DSCR6_PREDICTED	null	null	112498
PRLPM	null	null	112498
GUCY2D	GUCY2D	guanylate cyclase 2D, membrane (retina-specific)	112498
ZIC1	ZIC1	Zic family member 1 (odd-paired homolog, Drosophila)	112498
BCL11B_PREDICTED	null	null	112498
SSTR4	SSTR4	somatostatin receptor 4	112498
LOC497808	null	null	112497
LOC65050	null	null	112497
PPYR1	PPYR1	pancreatic polypeptide receptor 1	112497
VIPR2	VIPR2	vasoactive intestinal peptide receptor 2	112497
CLEC3B_PREDICTED	null	null	112497
PDZD2	PDZD2	PDZ domain containing 2	112497
PLS1_PREDICTED	null	null	112497
RGD1563773_PREDICTED	null	null	112495
INSL3	INSL3	insulin-like 3 (Leydig cell)	112495
RGD1561717_PREDICTED	null	null	112495
STAG3	STAG3	stromal antigen 3	112495
MAMDC2	MAMDC2	MAM domain containing 2	112495
CCDC44_PREDICTED	null	null	112494
CHN2	CHN2	chimerin (chimaerin) 2	112494
SP2_MAPPED	null	null	112493
LYPD3	LYPD3	LY6/PLAUR domain containing 3	112493
FOXC2	FOXC2	forkhead box C2 (MFH-1, mesenchyme forkhead 1)	112492
RGD1304910_PREDICTED	null	null	112492
CPS1	CPS1	carbamoyl-phosphate synthetase 1, mitochondrial	112491
SLC17A6	SLC17A6	solute carrier family 17 (sodium-dependent inorganic phosphate cotransporter), member 6	112491
KCNK4 /// LOC360318	null	null	112491
RGD1563331_PREDICTED	null	null	112491
RGD1563236_PREDICTED	null	null	112491
SAP30BP_PREDICTED	null	null	112490
CDON	CDON	Cdon homolog (mouse)	112490
LOC298062	null	null	112490
FGD4	FGD4	FYVE, RhoGEF and PH domain containing 4	112489
TRAIP_PREDICTED	null	null	112489
LOC498222	null	null	112488
ZBTB12	ZBTB12	zinc finger and BTB domain containing 12	112488
RAPSN_PREDICTED	null	null	112487
RGD1305781	null	null	112487
SIGIRR	SIGIRR	single immunoglobulin and toll-interleukin 1 receptor (TIR) domain	112487
SYT10	SYT10	synaptotagmin X	112487
IGFALS	IGFALS	insulin-like growth factor binding protein, acid labile subunit	112486
ODF1	ODF1	outer dense fiber of sperm tails 1	112486
HPGD	HPGD	hydroxyprostaglandin dehydrogenase 15-(NAD)	112485
RGD1306636_PREDICTED	null	null	112485
NPHS1	NPHS1	nephrosis 1, congenital, Finnish type (nephrin)	112485
SNAG1_PREDICTED	null	null	112484
GLYAT	GLYAT	glycine-N-acyltransferase	112484
FUT1	FUT1	fucosyltransferase 1 (galactoside 2-alpha-L-fucosyltransferase, H blood group)	112484
SCN4A	SCN4A	sodium channel, voltage-gated, type IV, alpha	112484
KCNN4	KCNN4	potassium intermediate/small conductance calcium-activated channel, subfamily N, member 4	112483
SLC4A4	SLC4A4	solute carrier family 4, sodium bicarbonate cotransporter, member 4	112483
SLC14A2	SLC14A2	solute carrier family 14 (urea transporter), member 2	112483
LOC500590	null	null	112483
MMP9	MMP9	matrix metallopeptidase 9 (gelatinase B, 92kDa gelatinase, 92kDa type IV collagenase)	112482
CACNG7	CACNG7	calcium channel, voltage-dependent, gamma subunit 7	112482
GDF9	GDF9	growth differentiation factor 9	112482
NKX6-1	NKX6-1	NK6 transcription factor related, locus 1 (Drosophila)	112482
KIF3C	KIF3C	kinesin family member 3C	112481
UBIAD1_PREDICTED	null	null	112481
TSHB	TSHB	thyroid stimulating hormone, beta	112481
RGD1310958_PREDICTED	null	null	112480
TCFAP2A_PREDICTED	null	null	112479
CCKBR	CCKBR	cholecystokinin B receptor	112479
RPE_PREDICTED	null	null	112479
GPHA2	GPHA2	glycoprotein hormone alpha 2	112478
RGD1562841_PREDICTED	null	null	112478
RGD1311589_PREDICTED	null	null	112478
RGD1560132_PREDICTED	null	null	112478
CEP76	CEP76	centrosomal protein 76kDa	112477
BARD1	BARD1	BRCA1 associated RING domain 1	112477
USH2A	USH2A	Usher syndrome 2A (autosomal recessive, mild)	112477
RGD1560396_PREDICTED	null	null	112476
CD86	CD86	CD86 molecule	112475
RGD1562701_PREDICTED	null	null	112475
RGD1308929_PREDICTED	null	null	112475
RGD1307973_PREDICTED	null	null	112475
RGD1306228_PREDICTED	null	null	112475
UGT2B@	UGT2B@	UDP glucuronosyltransferase 2 family, polypeptide B cluster	112474
CYP2C13	null	null	112473
PAX4	PAX4	paired box gene 4	112473
BSND	BSND	Bartter syndrome, infantile, with sensorineural deafness (Barttin)	112472
ITGA11_PREDICTED	null	null	112472
RGD1309139_PREDICTED	null	null	112472
SLC4A5	SLC4A5	solute carrier family 4, sodium bicarbonate cotransporter, member 5	112472
CDKAL1_PREDICTED	null	null	112471
ADRA2A	ADRA2A	adrenergic, alpha-2A-, receptor	112471
THRSP	THRSP	thyroid hormone responsive (SPOT14 homolog, rat)	112470
FBN2	FBN2	fibrillin 2 (congenital contractural arachnodactyly)	112470
TEX101	TEX101	testis expressed sequence 101	112469
RGD1310414	null	null	112469
RGD1311892_PREDICTED	null	null	112468
HLF	HLF	hepatic leukemia factor	112466
RGD1309720	null	null	112466
RGD1306195	null	null	112466
FGF9	FGF9	fibroblast growth factor 9 (glia-activating factor)	112465
ARHGAP20	ARHGAP20	Rho GTPase activating protein 20	112465
MAP2K6	MAP2K6	mitogen-activated protein kinase kinase 6	112464
PRLPK	null	null	112464
NKX2-3_PREDICTED	null	null	112464
RGD1308523_PREDICTED	null	null	112463
MGC108776	null	null	112463
MUS81	MUS81	MUS81 endonuclease homolog (S. cerevisiae)	112463
PSBPC2	null	null	112463
SSTR5	SSTR5	somatostatin receptor 5	112463
HSPA1L_MAPPED	null	null	112463
CTSW	CTSW	cathepsin W (lymphopain)	112462
DDB2_PREDICTED	null	null	112462
YBX2_PREDICTED	null	null	112461
ZFX_PREDICTED	null	null	112461
RGD1564982_PREDICTED	null	null	112461
RGD1566336_PREDICTED	null	null	112460
FAM29A_PREDICTED	null	null	112460
TRDN	TRDN	triadin	112460
PIK3C2B_PREDICTED	null	null	112460
CPN1	CPN1	carboxypeptidase N, polypeptide 1, 50kD	112460
ZBTB8_PREDICTED	null	null	112460
RGD1560166_PREDICTED	null	null	112459
KCNAB3	KCNAB3	potassium voltage-gated channel, shaker-related subfamily, beta member 3	112459
KL	KL	klotho	112459
RGD1564865_PREDICTED	null	null	112458
PIK3CB	PIK3CB	phosphoinositide-3-kinase, catalytic, beta polypeptide	112458
TXLNB_PREDICTED	null	null	112458
RBP3	RBP3	retinol binding protein 3, interstitial	112458
TMEM16D_PREDICTED	null	null	112457
RGD1311768_PREDICTED	null	null	112457
RGD1563628_PREDICTED	null	null	112457
OLR1278	null	null	112457
OBP3	null	null	112457
RGD1564695_PREDICTED	null	null	112457
MYH4	MYH4	myosin, heavy chain 4, skeletal muscle	112456
GCK	GCK	glucokinase (hexokinase 4, maturity onset diabetes of the young 2)	112456
TPSAB1	TPSAB1	tryptase alpha/beta 1	112456
LMO3	LMO3	LIM domain only 3 (rhombotin-like 2)	112456
RGD1565805_PREDICTED	null	null	112455
ASZ1	ASZ1	ankyrin repeat, SAM and basic leucine zipper domain containing 1	112455
CASR	CASR	calcium-sensing receptor (hypocalciuric hypercalcemia 1, severe neonatal hyperparathyroidism)	112454
OPRK1	OPRK1	opioid receptor, kappa 1	112453
CX3CR1	CX3CR1	chemokine (C-X3-C motif) receptor 1	112453
CD69	CD69	CD69 molecule	112453
CLASP2	CLASP2	cytoplasmic linker associated protein 2	112452
SPIN2B	null	null	112451
RGD1563714_PREDICTED	null	null	112450
PLCG2	PLCG2	phospholipase C, gamma 2 (phosphatidylinositol-specific)	112450
CYP26A1	CYP26A1	cytochrome P450, family 26, subfamily A, polypeptide 1	112449
P2RY1	P2RY1	purinergic receptor P2Y, G-protein coupled, 1	112449
RGD1305774_PREDICTED	null	null	112449
LOC308348	null	null	112449
CBWD1	CBWD1	COBW domain containing 1	112449
RGD1560985_PREDICTED	null	null	112449
RGD1565635_PREDICTED	null	null	112448
DRD4	DRD4	dopamine receptor D4	112448
GGTA1	GGTA1	glycoprotein, alpha-galactosyltransferase 1	112448
RGD1305918_PREDICTED	null	null	112448
FANK1	FANK1	fibronectin type III and ankyrin repeat domains 1	112448
MUC13	MUC13	mucin 13, cell surface associated	112447
RGD1308165_PREDICTED	null	null	112447
RGD1304693_PREDICTED	null	null	112447
REN1	null	null	112446
CDKN2A	CDKN2A	cyclin-dependent kinase inhibitor 2A (melanoma, p16, inhibits CDK4)	112446
PCDH9_PREDICTED	null	null	112446
RHOV	RHOV	ras homolog gene family, member V	112445
SLC39A5_PREDICTED	null	null	112445
PTGER2	PTGER2	prostaglandin E receptor 2 (subtype EP2), 53kDa	112445
RGD1311900_PREDICTED	null	null	112444
FGF1	FGF1	fibroblast growth factor 1 (acidic)	112444
RGD1559826_PREDICTED	null	null	112443
RASGEF1C_PREDICTED	null	null	112443
TMEM37	TMEM37	transmembrane protein 37	112443
FZD5	FZD5	frizzled homolog 5 (Drosophila)	112443
AKR1C18	null	null	112442
APOB	APOB	apolipoprotein B (including Ag(x) antigen)	112441
IRX1_PREDICTED	null	null	112440
RGD1565551_PREDICTED	null	null	112439
C1QTNF7_PREDICTED	null	null	112439
NRK_PREDICTED	null	null	112439
LOC361473	null	null	112439
OTC	OTC	ornithine carbamoyltransferase	112438
RGD1311624	null	null	112438
SVOP	SVOP	SV2 related protein homolog (rat)	112437
NRITP	null	null	112437
KCNG1	KCNG1	potassium voltage-gated channel, subfamily G, member 1	112436
FFAR2	FFAR2	free fatty acid receptor 2	112436
RGD1561407_PREDICTED	null	null	112436
TNMD	TNMD	tenomodulin	112435
RGD1566307_PREDICTED	null	null	112435
NANOS2	NANOS2	nanos homolog 2 (Drosophila)	112434
RGD1560916_PREDICTED	null	null	112434
RGD1311198_PREDICTED	null	null	112433
MGC114427	null	null	112433
RGD1562520_PREDICTED	null	null	112432
GIMAP7	GIMAP7	GTPase, IMAP family member 7	112432
RT1.M4_PREDICTED	null	null	112432
NR0B2	NR0B2	nuclear receptor subfamily 0, group B, member 2	112432
RGD1565763_PREDICTED	null	null	112431
CBLC	CBLC	Cas-Br-M (murine) ecotropic retroviral transforming sequence c	112431
TNNI3K	TNNI3K	TNNI3 interacting kinase	112431
GUCA1A_PREDICTED	null	null	112430
SNAP91	SNAP91	synaptosomal-associated protein, 91kDa homolog (mouse)	112430
GUCY2C	GUCY2C	guanylate cyclase 2C (heat stable enterotoxin receptor)	112430
ORC1L	ORC1L	origin recognition complex, subunit 1-like (yeast)	112430
CRYGN_PREDICTED	null	null	112429
HTR4	HTR4	5-hydroxytryptamine (serotonin) receptor 4	112429
CRYBA4	CRYBA4	crystallin, beta A4	112429
CYP2D9 /// CYP2D10	null	null	112429
SLC16A8	SLC16A8	solute carrier family 16, member 8 (monocarboxylic acid transporter 3)	112428
TNS4	TNS4	tensin 4	112428
CTLA4	CTLA4	cytotoxic T-lymphocyte-associated protein 4	112427
LOC498677	null	null	112427
KIAA0415	KIAA0415	-	112426
RGD1305351	null	null	112425
RGD1308226_PREDICTED	null	null	112425
DDEF2_PREDICTED	null	null	112425
LOC286914	null	null	112425
RGD1305527_PREDICTED	null	null	112424
DEFA7	DEFA7	defensin, alpha 7	112424
RGD1561290_PREDICTED	null	null	112424
EHBP1_PREDICTED	null	null	112424
GALNT13	GALNT13	UDP-N-acetyl-alpha-D-galactosamine:polypeptide N-acetylgalactosaminyltransferase 13 (GalNAc-T13)	112424
PPIC	PPIC	peptidylprolyl isomerase C (cyclophilin C)	112423
INS2	null	null	112423
UGT8	UGT8	UDP glycosyltransferase 8 (UDP-galactose ceramide galactosyltransferase)	112423
CHRNA2	CHRNA2	cholinergic receptor, nicotinic, alpha 2 (neuronal)	112423
SERPINF2	SERPINF2	serpin peptidase inhibitor, clade F (alpha-2 antiplasmin, pigment epithelium derived factor), member 2	112422
GATA4	GATA4	GATA binding protein 4	112422
DTPRP	null	null	112419
KCNA6	KCNA6	potassium voltage-gated channel, shaker-related subfamily, member 6	112419
AVPR1B	AVPR1B	arginine vasopressin receptor 1B	112419
SDC3	SDC3	syndecan 3 (N-syndecan)	112418
NLGN3	NLGN3	neuroligin 3	112417
RGD1562565_PREDICTED	null	null	112417
RGD1311358	null	null	112416
TCFDP2_PREDICTED	null	null	112416
RGD1308106_PREDICTED	null	null	112415
SULT1E1	SULT1E1	sulfotransferase family 1E, estrogen-preferring, member 1	112415
HIST1H2BP_PREDICTED	null	null	112415
BTD	BTD	biotinidase	112415
RGD1565608_PREDICTED	null	null	112415
PLUNC	PLUNC	palate, lung and nasal epithelium carcinoma associated	112414
SLC32A1	SLC32A1	solute carrier family 32 (GABA vesicular transporter), member 1	112414
HRH3	HRH3	histamine receptor H3	112413
CYSLTR1	CYSLTR1	cysteinyl leukotriene receptor 1	112413
KCNN1	KCNN1	potassium intermediate/small conductance calcium-activated channel, subfamily N, member 1	112413
FGF22	FGF22	fibroblast growth factor 22	112413
CRYGC	CRYGC	crystallin, gamma C	112413
LOC361016	null	null	112412
RGD1310213_PREDICTED	null	null	112411
RGD1306659_PREDICTED	null	null	112411
ATP4A	ATP4A	ATPase, H+/K+ exchanging, alpha polypeptide	112411
FOXD2_PREDICTED	null	null	112411
PTF1A	PTF1A	pancreas specific transcription factor, 1a	112411
RGD1562838_PREDICTED	null	null	112410
RGD1565745_PREDICTED	null	null	112410
AFM	AFM	afamin	112409
SCGB2A1 /// SCGB2A2	null	null	112409
HDAC10	HDAC10	histone deacetylase 10	112408
SLC41A1_PREDICTED	null	null	112408
EPN3	EPN3	epsin 3	112408
RGD1566310_PREDICTED	null	null	112408
RGD1310862_PREDICTED	null	null	112407
GRIK2	GRIK2	glutamate receptor, ionotropic, kainate 2	112406
RGD1561749_PREDICTED	null	null	112406
NAT2	NAT2	N-acetyltransferase 2 (arylamine N-acetyltransferase)	112406
KCNRG_PREDICTED	null	null	112405
RGD1565709_PREDICTED	null	null	112405
TNNT3	TNNT3	troponin T type 3 (skeletal, fast)	112404
RGD1565893_PREDICTED	null	null	112404
DMD	DMD	dystrophin (muscular dystrophy, Duchenne and Becker types)	112404
RGD1308116_PREDICTED	null	null	112404
PDC	PDC	phosducin	112403
OTUB2_PREDICTED	null	null	112403
RIBC1	RIBC1	RIB43A domain with coiled-coils 1	112403
GBX2	GBX2	gastrulation brain homeobox 2	112402
PRLPD	null	null	112402
RGD1564318_PREDICTED	null	null	112402
CCL3	CCL3	chemokine (C-C motif) ligand 3	112401
EFNA4_PREDICTED	null	null	112401
RGD1565166_PREDICTED	null	null	112401
RGD1565441_PREDICTED	null	null	112400
RGD1311384	null	null	112400
FAM5B	FAM5B	family with sequence similarity 5, member B	112399
RGD1565004_PREDICTED	null	null	112399
RGD1305423	null	null	112398
PSMB5	PSMB5	proteasome (prosome, macropain) subunit, beta type, 5	112398
ATP2A3	ATP2A3	ATPase, Ca++ transporting, ubiquitous	112397
TRPM3_PREDICTED	null	null	112397
SVIL_PREDICTED	null	null	112397
PRP15	null	null	112397
PRAP1	PRAP1	proline-rich acidic protein 1	112396
GYLTL1B	GYLTL1B	glycosyltransferase-like 1B	112396
NFATC2_PREDICTED	null	null	112396
ELOVL3_PREDICTED	null	null	112396
RGD1565926_PREDICTED	null	null	112395
LNX1_PREDICTED	null	null	112395
RGD1560785_PREDICTED	null	null	112394
MASP2	MASP2	mannan-binding lectin serine peptidase 2	112394
RGD1308555	null	null	112394
SPAM	null	null	112393
STK32A_PREDICTED	null	null	112393
TTC22_PREDICTED	null	null	112393
CYP2D13	null	null	112393
NT5M_PREDICTED	null	null	112392
LAMB3	LAMB3	laminin, beta 3	112391
RGD1560724_PREDICTED	null	null	112391
LOC503164	null	null	112391
IRS1	IRS1	insulin receptor substrate 1	112390
APOC3	APOC3	apolipoprotein C-III	112390
CACNG6	CACNG6	calcium channel, voltage-dependent, gamma subunit 6	112389
RGD1561313_PREDICTED	null	null	112389
LOC500592	null	null	112387
LOC361230	null	null	112387
ALOX12_PREDICTED	null	null	112386
GHSR	GHSR	growth hormone secretagogue receptor	112386
RGD1563235_PREDICTED	null	null	112385
CDKL3	CDKL3	cyclin-dependent kinase-like 3	112385
RGD1560976_PREDICTED	null	null	112384
SNX5_PREDICTED	null	null	112384
LOC361237	null	null	112384
RGD1311738	null	null	112384
OSBP2_PREDICTED	null	null	112383
AANAT	AANAT	arylalkylamine N-acetyltransferase	112383
APOBEC1	APOBEC1	apolipoprotein B mRNA editing enzyme, catalytic polypeptide 1	112382
LOC361623	null	null	112382
DNASE1	DNASE1	deoxyribonuclease I	112382
RGD1561016_PREDICTED	null	null	112382
RGD1563444_PREDICTED	null	null	112382
RGD1306676	null	null	112381
PAMCI	PAMCI	peptidylglycine alpha-amidating monooxygenase COOH-terminal interactor	112381
IER5	IER5	immediate early response 5	112381
OLR1172	null	null	112381
ZFP483	null	null	112381
OLR1496	null	null	112380
GPR64	GPR64	G protein-coupled receptor 64	112380
RGD1563164_PREDICTED	null	null	112380
OIT1_PREDICTED	null	null	112380
SLC2A6_PREDICTED	null	null	112380
GDF15	GDF15	growth differentiation factor 15	112379
RGD1566122_PREDICTED	null	null	112379
PDHA2	PDHA2	pyruvate dehydrogenase (lipoamide) alpha 2	112379
CDKN2B	CDKN2B	cyclin-dependent kinase inhibitor 2B (p15, inhibits CDK4)	112379
HPSE	HPSE	heparanase	112378
CYP7B1	CYP7B1	cytochrome P450, family 7, subfamily B, polypeptide 1	112378
PGF	PGF	placental growth factor, vascular endothelial growth factor-related protein	112377
FGF8	FGF8	fibroblast growth factor 8 (androgen-induced)	112377
ST6GAL2	ST6GAL2	ST6 beta-galactosamide alpha-2,6-sialyltranferase 2	112376
GPR83	GPR83	G protein-coupled receptor 83	112376
RGD1304759_PREDICTED	null	null	112376
SYT8	SYT8	synaptotagmin VIII	112375
TFF2	TFF2	trefoil factor 2 (spasmolytic protein 1)	112375
SVS7_PREDICTED	null	null	112375
PRRX1	PRRX1	paired related homeobox 1	112375
ODF4	ODF4	outer dense fiber of sperm tails 4	112375
FRS3	FRS3	fibroblast growth factor receptor substrate 3	112374
LAMC2	LAMC2	laminin, gamma 2	112374
LEPR	LEPR	leptin receptor	112374
RGD1565646_PREDICTED	null	null	112374
TMEM10	TMEM10	transmembrane protein 10	112374
LOC259224	null	null	112374
MOXD1	MOXD1	monooxygenase, DBH-like 1	112374
GPM6B	GPM6B	glycoprotein M6B	112374
CSN3	CSN3	casein kappa	112373
GJB6	GJB6	gap junction protein, beta 6 (connexin 30)	112373
RGD1307357_PREDICTED	null	null	112373
PKIB	PKIB	protein kinase (cAMP-dependent, catalytic) inhibitor beta	112372
PTGER1	PTGER1	prostaglandin E receptor 1 (subtype EP1), 42kDa	112372
KCNH8	KCNH8	potassium voltage-gated channel, subfamily H (eag-related), member 8	112372
VGLL2_PREDICTED	null	null	112371
RAB23_PREDICTED	null	null	112370
PLA2G4B_PREDICTED	null	null	112370
RGD1563892_PREDICTED	null	null	112368
DCX	DCX	doublecortex; lissencephaly, X-linked (doublecortin)	112368
SYNGR1	SYNGR1	synaptogyrin 1	112367
HELZ_PREDICTED	null	null	112366
RGD1310139_PREDICTED	null	null	112366
FGA	FGA	fibrinogen alpha chain	112366
OLR442_PREDICTED	null	null	112365
MUTYH	MUTYH	mutY homolog (E. coli)	112365
TRPC2	TRPC2	transient receptor potential cation channel, subfamily C, member 2	112364
PDE1A	PDE1A	phosphodiesterase 1A, calmodulin-dependent	112364
SYT7	SYT7	synaptotagmin VII	112363
RGD1562596_PREDICTED	null	null	112362
GALNT2_PREDICTED	null	null	112360
LOC292666	null	null	112360
RIMS1	RIMS1	regulating synaptic membrane exocytosis 1	112360
SPOCK1	SPOCK1	sparc/osteonectin, cwcv and kazal-like domains proteoglycan (testican) 1	112360
SPATA19	SPATA19	spermatogenesis associated 19	112359
ODZ2 /// LOC497664	null	null	112359
RGD1563519_PREDICTED	null	null	112359
RGD1307947	null	null	112359
RGD1309198_PREDICTED	null	null	112358
CTRC	CTRC	chymotrypsin C (caldecrin)	112358
PLCB2	PLCB2	phospholipase C, beta 2	112358
P2RX7	P2RX7	purinergic receptor P2X, ligand-gated ion channel, 7	112358
MYH11	MYH11	myosin, heavy chain 11, smooth muscle	112357
RGD1311565 /// LOC49	null	null	112357
KRT2-5	null	null	112357
CYCT /// PDE11A	null	null	112357
VNR2	null	null	112356
PDZK1IP1	PDZK1IP1	PDZK1 interacting protein 1	112356
CDK5R1	CDK5R1	cyclin-dependent kinase 5, regulatory subunit 1 (p35)	112355
GIP	GIP	gastric inhibitory polypeptide	112355
MUC5AC	MUC5AC	mucin 5AC, oligomeric mucus/gel-forming	112354
CYSS	null	null	112354
SMAD6_PREDICTED	null	null	112354
PRODH2	PRODH2	proline dehydrogenase (oxidase) 2	112354
PRSS35	PRSS35	protease, serine, 35	112354
RGD1311952_PREDICTED	null	null	112354
PPP3R2	PPP3R2	protein phosphatase 3 (formerly 2B), regulatory subunit B, 19kDa, beta isoform (calcineurin B, type II)	112354
LOC361187	null	null	112354
ZBTB7B_PREDICTED	null	null	112353
DLL1	DLL1	delta-like 1 (Drosophila)	112353
MBOAT2	MBOAT2	membrane bound O-acyltransferase domain containing 2	112353
RGD1564036_PREDICTED	null	null	112353
TAS2R10	TAS2R10	taste receptor, type 2, member 10	112353
RGD1311463	null	null	112353
LOC362972	null	null	112352
RGD1309847_PREDICTED	null	null	112351
ACCN2	ACCN2	amiloride-sensitive cation channel 2, neuronal	112351
MOG	MOG	myelin oligodendrocyte glycoprotein	112351
PRDM8_PREDICTED	null	null	112351
HIST1H2BL	HIST1H2BL	histone cluster 1, H2bl	112351
SELP	SELP	selectin P (granule membrane protein 140kDa, antigen CD62)	112350
CAPN6	CAPN6	calpain 6	112350
LAMA3	LAMA3	laminin, alpha 3	112350
TRIM17	TRIM17	tripartite motif-containing 17	112350
RGD1561425_PREDICTED	null	null	112350
IRX4_PREDICTED	null	null	112349
CDH2	CDH2	cadherin 2, type 1, N-cadherin (neuronal)	112349
DIAP1_PREDICTED	null	null	112349
LOC301113	null	null	112349
RGD1564084_PREDICTED	null	null	112348
VEGP1	null	null	112348
GLDC_PREDICTED	null	null	112348
RGD1566423_PREDICTED	null	null	112348
UROS	UROS	uroporphyrinogen III synthase (congenital erythropoietic porphyria)	112348
ZFHX4_PREDICTED	null	null	112346
LOC502020	null	null	112346
IQSEC2_PREDICTED	null	null	112346
WNT5B	WNT5B	wingless-type MMTV integration site family, member 5B	112345
CD180_PREDICTED	null	null	112345
RGD1560863_PREDICTED	null	null	112345
COCH_PREDICTED	null	null	112344
SLC13A2	SLC13A2	solute carrier family 13 (sodium-dependent dicarboxylate transporter), member 2	112344
APBA2	APBA2	amyloid beta (A4) precursor protein-binding, family A, member 2 (X11-like)	112343
LOC312273	null	null	112343
NAT1	NAT1	N-acetyltransferase 1 (arylamine N-acetyltransferase)	112343
SLC13A1	SLC13A1	solute carrier family 13 (sodium/sulfate symporters), member 1	112343
ROS1	ROS1	v-ros UR2 sarcoma virus oncogene homolog 1 (avian)	112342
PANX1	PANX1	pannexin 1	112342
RGD1565442_PREDICTED	null	null	112342
MFRP_PREDICTED	null	null	112341
RGD1310166_PREDICTED	null	null	112341
RGD1309669_PREDICTED	null	null	112341
DTWD1	DTWD1	DTW domain containing 1	112341
RGD1559569_PREDICTED	null	null	112340
GRAP2	GRAP2	GRB2-related adaptor protein 2	112340
NPFFR2	NPFFR2	neuropeptide FF receptor 2	112339
LZTR2	LZTR2	leucine zipper transcription regulator 2	112339
CACNG2	CACNG2	calcium channel, voltage-dependent, gamma subunit 2	112338
CYSLTR2	CYSLTR2	cysteinyl leukotriene receptor 2	112338
GHRH	GHRH	growth hormone releasing hormone	112337
RGD1563440_PREDICTED	null	null	112337
RAB3IL1	RAB3IL1	RAB3A interacting protein (rabin3)-like 1	112337
RGD1561018_PREDICTED	null	null	112337
RGD1310012_PREDICTED	null	null	112336
EPHA7	EPHA7	EPH receptor A7	112336
RGD1561090_PREDICTED	null	null	112336
ABCB1 /// ABCB1A	null	null	112336
RGD1562133_PREDICTED	null	null	112336
ROBO2	ROBO2	roundabout, axon guidance receptor, homolog 2 (Drosophila)	112336
CAMK2A	CAMK2A	calcium/calmodulin-dependent protein kinase (CaM kinase) II alpha	112336
LRRC3B_PREDICTED	null	null	112336
TSSK2	TSSK2	testis-specific serine kinase 2	112335
EPHA5	EPHA5	EPH receptor A5	112335
HOXD10_PREDICTED	null	null	112334
PLFR	null	null	112334
RGD1305311_PREDICTED	null	null	112333
RGD1563762_PREDICTED	null	null	112333
RGD1564117_PREDICTED	null	null	112333
SLC7A9	SLC7A9	solute carrier family 7 (cationic amino acid transporter, y+ system), member 9	112332
RGD1306880_PREDICTED	null	null	112332
RGD1305645_PREDICTED	null	null	112332
ESPN	ESPN	espin	112331
RGD1305883_PREDICTED	null	null	112331
NTN1	NTN1	netrin 1	112331
RGD1560720_PREDICTED	null	null	112331
LOC501283	null	null	112329
TNNT1	TNNT1	troponin T type 1 (skeletal, slow)	112329
CYP2A1	null	null	112329
COL12A1	COL12A1	collagen, type XII, alpha 1	112329
RGD1308307_PREDICTED	null	null	112327
RGD1565884_PREDICTED	null	null	112326
SLC25A19	SLC25A19	solute carrier family 25 (mitochondrial deoxynucleotide carrier), member 19	112326
THPO	THPO	thrombopoietin (myeloproliferative leukemia virus oncogene ligand, megakaryocyte growth and development factor)	112326
DSPP	DSPP	dentin sialophosphoprotein	112325
TTPA	TTPA	tocopherol (alpha) transfer protein (ataxia (Friedreich-like) with vitamin E deficiency)	112325
GUCY1A2	GUCY1A2	guanylate cyclase 1, soluble, alpha 2	112325
RNF190	RNF190	ring finger protein 190	112325
SKAP1	SKAP1	src kinase associated phosphoprotein 1	112325
LOC502145	null	null	112324
BTG4	BTG4	B-cell translocation gene 4	112324
RGD1563729_PREDICTED	null	null	112324
CLDN8	CLDN8	claudin 8	112323
GALP	GALP	-	112323
KIF2C	KIF2C	kinesin family member 2C	112323
BOC_PREDICTED	null	null	112323
ATPIF1 /// RUP2	null	null	112322
RGD1307316_PREDICTED	null	null	112322
LOC362477	null	null	112321
RGD1563263_PREDICTED	null	null	112321
LOC499798	null	null	112321
RGD1309461	null	null	112321
RGD1311619_PREDICTED	null	null	112321
GPX2	GPX2	glutathione peroxidase 2 (gastrointestinal)	112321
TIMELESS	TIMELESS	timeless homolog (Drosophila)	112320
RGD1560022_PREDICTED	null	null	112320
MIB1_PREDICTED	null	null	112319
RGD1561070_PREDICTED	null	null	112319
FGR	FGR	Gardner-Rasheed feline sarcoma viral (v-fgr) oncogene homolog	112319
VDR	VDR	vitamin D (1,25- dihydroxyvitamin D3) receptor	112318
MGC116363	null	null	112318
NFE2	NFE2	nuclear factor (erythroid-derived 2), 45kDa	112318
RGD1561507_PREDICTED	null	null	112318
SERPINB3	SERPINB3	serpin peptidase inhibitor, clade B (ovalbumin), member 3	112318
CLIC6	CLIC6	chloride intracellular channel 6	112318
CTSR	null	null	112317
WNT3A_PREDICTED	null	null	112317
RGD1310536_PREDICTED	null	null	112317
HTR3B	HTR3B	5-hydroxytryptamine (serotonin) receptor 3B	112317
RGD1565644_PREDICTED	null	null	112316
NPPA	NPPA	natriuretic peptide precursor A	112316
SYNJ2	SYNJ2	synaptojanin 2	112316
MGC114410	null	null	112315
SLC2A4	SLC2A4	solute carrier family 2 (facilitated glucose transporter), member 4	112315
GLP1R	GLP1R	glucagon-like peptide 1 receptor	112315
LOC362464	null	null	112314
ADRA2C	ADRA2C	adrenergic, alpha-2C-, receptor	112314
RGD1310320	null	null	112314
SELE	SELE	selectin E (endothelial adhesion molecule 1)	112314
RGD1563366_PREDICTED	null	null	112314
PARK2	PARK2	Parkinson disease (autosomal recessive, juvenile) 2, parkin	112312
GPR173	GPR173	G protein-coupled receptor 173	112312
RGD1560468_PREDICTED	null	null	112312
DUS4L_PREDICTED	null	null	112312
PRSS2	PRSS2	protease, serine, 2 (trypsin 2)	112312
BTNL8	BTNL8	butyrophilin-like 8	112311
RGD1565217_PREDICTED	null	null	112311
CDA_PREDICTED	null	null	112311
ZFPM2_PREDICTED	null	null	112310
STK11_PREDICTED	null	null	112310
PTGDS	PTGDS	prostaglandin D2 synthase 21kDa (brain)	112310
GRB7	GRB7	growth factor receptor-bound protein 7	112310
PPBP	PPBP	pro-platelet basic protein (chemokine (C-X-C motif) ligand 7)	112310
GUCA2B	GUCA2B	guanylate cyclase activator 2B (uroguanylin)	112310
CASP8	CASP8	caspase 8, apoptosis-related cysteine peptidase	112308
RGD1565412_PREDICTED	null	null	112308
RFNG	RFNG	radical fringe homolog (Drosophila)	112307
ITGB6	ITGB6	integrin, beta 6	112307
LTA	LTA	lymphotoxin alpha (TNF superfamily, member 1)	112307
IL5RA	IL5RA	interleukin 5 receptor, alpha	112306
THBS4	THBS4	thrombospondin 4	112304
RGD1565482_PREDICTED	null	null	112304
RGD1311944_PREDICTED	null	null	112304
RGD1307801	null	null	112303
GZMB	GZMB	granzyme B (granzyme 2, cytotoxic T-lymphocyte-associated serine esterase 1)	112301
CDH6	CDH6	cadherin 6, type 2, K-cadherin (fetal kidney)	112301
SFTPA1	SFTPA1	surfactant, pulmonary-associated protein A1	112300
DPP10	DPP10	dipeptidyl-peptidase 10	112299
GRM1	GRM1	glutamate receptor, metabotropic 1	112299
RGD1561064_PREDICTED	null	null	112299
LRRC10_PREDICTED	null	null	112299
GYS2	GYS2	glycogen synthase 2 (liver)	112299
POF1B_PREDICTED	null	null	112298
LHFPL4	LHFPL4	lipoma HMGIC fusion partner-like 4	112298
RGD1311625_PREDICTED	null	null	112298
OLR1078	null	null	112297
MAMDC1	MAMDC1	MAM domain containing 1	112296
ZFP312_PREDICTED	null	null	112296
LOC641523	null	null	112296
TNP1	TNP1	transition protein 1 (during histone to protamine replacement)	112296
LRFN2	LRFN2	leucine rich repeat and fibronectin type III domain containing 2	112296
NUP210	NUP210	nucleoporin 210kDa	112296
GNRH1	GNRH1	gonadotropin-releasing hormone 1 (luteinizing-releasing hormone)	112296
ATP6V1G2	ATP6V1G2	ATPase, H+ transporting, lysosomal 13kDa, V1 subunit G2	112295
ITGB1BP2_PREDICTED	null	null	112294
ARL10	ARL10	ADP-ribosylation factor-like 10	112293
FANCC	FANCC	Fanconi anemia, complementation group C	112293
ZFP206_PREDICTED	null	null	112293
LOC363091	null	null	112292
DGKB	DGKB	diacylglycerol kinase, beta 90kDa	112292
YC2	null	null	112292
RGD1561555_PREDICTED	null	null	112292
HIST1H2AA	HIST1H2AA	histone cluster 1, H2aa	112292
GPR61_PREDICTED	null	null	112292
SLC22A7	SLC22A7	solute carrier family 22 (organic anion transporter), member 7	112291
HSD17B13	HSD17B13	hydroxysteroid (17-beta) dehydrogenase 13	112291
CDC25A	CDC25A	cell division cycle 25A	112291
POU6F1	POU6F1	POU domain, class 6, transcription factor 1	112291
VIPR1	VIPR1	vasoactive intestinal peptide receptor 1	112290
CPD	CPD	carboxypeptidase D	112289
RGD1565672_PREDICTED	null	null	112289
HAL	HAL	histidine ammonia-lyase	112289
RLN3	RLN3	relaxin 3	112289
THBS2	THBS2	thrombospondin 2	112289
RGD1564373_PREDICTED	null	null	112288
IGSF4B_PREDICTED	null	null	112288
SOS2	SOS2	son of sevenless homolog 2 (Drosophila)	112288
RGD1560652_PREDICTED	null	null	112288
DNAH11	DNAH11	dynein, axonemal, heavy chain 11	112288
CCL20	CCL20	chemokine (C-C motif) ligand 20	112287
FOXA1	FOXA1	forkhead box A1	112287
CEACAM1 /// CEACAM10	null	null	112286
USP8_PREDICTED	null	null	112286
[truncated: 11,344 more rows]
