# Supplementary material for: A systems approach identifies co-signaling molecules of early growth response 1 transcription factor in immobilization stress
Source: BMC Syst Biol. 2014 Sep 11;8:100. doi: 10.1186/s12918-014-0100-8 (PMC4363937; doi:10.1186/s12918-014-0100-8)
Supplement: Additional file 5: — Gene Interaction-Interrelationship Modules. This file contains the two gene module lists generated with GSEA for 1× and 6× samples respectively, and the list of Egr1 co-expressed genes extracted from the CoxpressDb. [file s12918-014-0100-8-S5.xls]

## Sheet: Modules INTs mining 1x
Gene module lists used for interactions/interrelations mining
1X Egr1_POS module	1X categorical module	rat EGR1 coexpressed genes/CoxpressDb
HAGH	RGS1	Abhd7
TMEM123	RGD1311863	Actn1
PARG	S100A9	Actr2
CSTB	DUSP5	Adrb1
PENK-RS	RGD1563982	Agtpbp1
TUBB2C	GLS2	Akap5
DUSP14	LRAT	Anxa11
ASS1	GMPR	Apln
GRAMD1B	ELL2	Arc
ERRFI1	VGF	Arf3
DDIT4	SPSB1	Arhgap10
SLC38A2	MGC94555	Arhgef2
PPAP2B	DUSP14	Arhgef3
LOC497901	GPRC5B	Arpp-21
PTPRN	LOC310395	Atf3
CREM	RGD1306323	Atp2b1
CYCS	ADAMTS1	Azin1
RGD1561967	ALAS1	B3gat1
EPRS	GEM	Baiap2
IDI1	RGD1311648	Basp1
ETNK1	LOC312299	Bcl11b
GMPR	RGD1562747	Bhlhb2
OASL1	BDNF	Bmp3
CPEB4	PVR	Btbd10
GADD45G	SLC1A4	Btg2
LRAT	THBD	Btg3
STAT3	JUNB	Calhm2
VGF	TAC1	Calm1
RGD1306323	PNLIPRP2	Camk2a
LOC500040	SNF1LK	Camk2n1
SRXN1	NR4A1	Camk4
IER3	CGRRF1	Camkv
MAP2K3	DGAT1	Camta2
ID1	NDUFA5	Cbfa2t3
SPSB1	NTS	Cck
RHOQ	RGD1560866	Ccng1
JUNB	GPR50	Ccrn4l
LOC499242	LOC503009	Cd24
DSP	CBLN2	Cflar
RGD1359713	SPAG4	Chn1
MGC94782	CREB3L1	Chpf
RGD1305890	NFIL3	Chrdl1
MAP1LC3A	KLF4	Chrm4
RGD1311648	USP38	Chst2
MAPKAPK2	CALCA	Clcn2
LOC207125	LOC286915	Clstn1
DDX46	CXCR7	Cnksr2
NR4A1	PHLDA1	Cnr1
RGD1562747	LOC500638	Coq10b
CGRRF1	RP11-54H7.1	Crhbp
EGR1	UCN2	Crym
AKR1B7	LOC497758	Csrnp3
GNAS		Ctgf
APOE		Ctxn1
HSPD1		Cugbp2
CYP11A1		Cx3cl1
FTH1		Cxcr7
CHGB		Cyfip2
CYP21A1		Cyp26c1
EEF1A1		Cyr61
ACTB		Dact2
RPS23		Dbn1
DBH		Dclk1
RPS27		Dclk3
CHGA		Ddn
AKR1B8		Dgkg
RPL31		Dlgap4
RPL26		Dnajb5
ISG12(A)		Drd1a
ISG12(B)		Dusp1
RPS2		Dusp18
RPS29		Dusp5
STAR		Dusp6
RPL9		Dyrk3
PGAM1		Eaf2
EEF1A1		Egln3
PPIA		Egr1
CYP1B1		Egr2
RPS8		Egr4
RPLP1		Enc1
RPS6		Esm1
UBB		Esrra
HSPE1		Ets2
RPL7A		Etv5
RPS3A		Ezr
TUBA1		Fam107a
FDXR		Fam108c1
RPL27A		Fam43a
SPP1		Fam81a
TPT1		Fbxo34
HSPA8		Fezf2
ALDOA		Fhl2
RPL10		Fjx1
RPL19		Fmnl1
RPS17		Fos
RPL6		Foxg1
MORF4L2		Foxp1
CD9		Fst
RPL23		Gabrd
RGD1561181		Gadd45b
MGST1		Galntl4
RPS14		Gas7
XLAS		Gcnt2
TUBA6		Gem
		Gng13
		Gng7
		Gp1bb
		Gpr88
		Grem1
		Hapln1
		Hcn1
		Hes1
		Hist1h4b
		Hivep2
		Homer1
		Hopx
		Hpcal4
		Hs3st2
		Hspa1a
		Ibsp
		Id1
		Ier3
		Igfbp1
		Itpka
		Itpr1
		Jun
		Junb
		Kcnf1
		Kcng3
		Kcnh1
		Kcnh3
		Kcnj4
		Kcnk1
		Kcnk12
		Kcnma1
		Kcnmb4
		Kcnv1
		Kctd1
		Kitl
		Klf10
		Klf3
		Klf4
		Klf6
		Lama5
		Lamb1
		Lmo4
		Lmo7
		LOC361188
		LOC362901
		Ltbp1
		Ltk
		Lzts1
		Man1c1
		Mark1
		Mmd
		Mrap
		Mt1a
		Mycn
		Myd116
		Myo5b
		Nbl1
		Nck2
		Nedd4l
		Nell2
		Neto2
		Nid67
		Nov
		Nptx1
		Nptxr
		Nr4a1
		Nr4a2
		Nr4a3
		Nrgn
		Odc1
		Ogfrl1
		Olfm1
		Osgin2
		P4ha1
		Pcdh8
		Pctk2
		Pde1a
		Pde2a
		Pde9a
		Pdgfa
		Pdk3
		Per1
		Pgbd5
		Phlda1
		Pi4ka
		Pip4k2c
		Pip5k1a
		Pkig
		Plk2
		Pou3f1
		Ppfibp1
		Ppm2c
		Ppp1r1c
		Prkcb1
		Prkcc
		Prkcd
		Prnp
		Prosapip1
		Pscd2
		Psmd14
		Ptgfrn
		Ptgs2
		Ptk2
		Ptk2b
		Ptpn1
		PVR
		Ramp
		Rasd1
		Rasgrp1
		Rasl10a
		Rasl11b
		Rassf1
		Rbm3
		RGD1306543
		RGD1306991
		RGD1307396
		RGD1564561
		RGD1564778
		RGD1565927
		Rgs1
		Rgs14
		Rgs2
		Rgs4
		Rhob
		Rock2
		Rtn4r
		Satb1
		Schip1
		Sec14l1
		Serpine1
		Sertad1
		Shank2
		Sidt1
		Sipa1l1
		Slc17a7
		Slc20a1
		Slc30a3
		Slc30a4
		Slc4a11
		Slc7a8
		Slit3
		Slk
		Smad3
		Smad7
		Smpdl3b
		Snca
		Snf1lk
		Sorl1
		Spna2
		Spry2
		Sptbn2
		St3gal2
		St3gal5
		Stat6
		Stc1
		Stx1a
		Sv2b
		Synj2
		Syt17
		Tacc1
		Tesc
		Tle3
		Tmem132a
		Tmem16c
		Tmem178
		Tmem24
		Tnfaip6
		Tnfsf13
		Trib2
		Trim9
		Trpc6
		Tspan5
		Tusc3
		Tyro3
		Usp31
		Usp43
		Vip
		Vwf
		Wdr13
		Wdr36
		Wfs1
		Wipf3
		Ywhaz
		Zdhhc13
		Zdhhc5
		Zfp36

## Sheet: Modules INTs 6x 
Gene sets used for interactions/interrelations mining
6X Egr1_POS module	6X categorical module	rat EGR1 coexpressed genes/CoxpressDb
CHGB	MPP6	Abhd7
RGD1307838	MRPL24	Actn1
RPS29	FUCA	Actr2
CHGA	LAMB1	Adrb1
DBH	ARD1	Agtpbp1
HSPA8	RPL27A	Akap5
ACTB	MGC72957	Anxa11
ISG12(B)	FST	Apln
STAR	PMVK	Arc
FTH1	NDUFS7	Arf3
RPLP1	CDKN2B	Arhgap10
HSPD1	DMRT2	Arhgef2
AKR1B8	RRM2	Arhgef3
RGD1561181	RPL28	Arpp-21
CYP21A1	RPS11	Atf3
RPL13A	SIL1	Atp2b1
AKR1B7	SAP30BP	Azin1
HSPE1	WASF2	B3gat1
RPL41	RPS12	Baiap2
RGD1561636	MTO1	Basp1
GNAS	AKR1B8	Bcl11b
APOE	PCSK2	Bhlhb2
RPL27A	RPS21	Bmp3
FDXR	TMEM35	Btbd10
CYP11A1	RGD1309007	Btg2
LOC257642	FEN1	Btg3
RPS23	TUSC5	Calhm2
EEF1A1	SCN11A	Calm1
RPL26	WNT4	Camk2a
RPS3A	EMP2	Camk2n1
RPL19	NUCB2	Camk4
RPS6	RGD1564599	Camkv
RPS27	CDKN1C	Camta2
ATP5E	ANDPRO	Cbfa2t3
FDX1	FKBP11	Cck
CYP1B1	C4BPA	Ccng1
TPT1	ECEL1	Ccrn4l
RPS8	ING3	Cd24
RPS15A	PRLPL	Cflar
RPL5	NMU	Chn1
PNMT	LOC497675	Chpf
RPL7A	PRLH	Chrdl1
ISG12(A)	PDGFRL	Chrm4
PGAM1	SLC19A1	Chst2
EEF1A1	RIBC2	Clcn2
RPL37	LOC500901	Clstn1
REEP5	KA13	Cnksr2
RPLP2	LOC362350	Cnr1
RPL9	PRLPH	Coq10b
RPL31	LEF1	Crhbp
RGD1560523	LOC286982	Crym
XLAS	P22K15	Csrnp3
CGRRF1		Ctgf
F11R		Ctxn1
RPN1		Cugbp2
OLFM1		Cx3cl1
NDUFB2		Cxcr7
OASL1		Cyfip2
EEF1B2		Cyp26c1
STOM		Cyr61
YWHAB		Dact2
RPS13		Dbn1
SERBP1		Dclk1
RGD1309695		Dclk3
RGD1561609		Ddn
PSMA6		Dgkg
RPL32		Dlgap4
NME2		Dnajb5
NDUFS7		Drd1a
HSPB1		Dusp1
EIF3S6		Dusp18
ATP5B		Dusp5
TRA1		Dusp6
PHYH		Dyrk3
RGD1560187		Eaf2
NCL		Egln3
GLTSCR2		Egr1
PARK7		Egr2
GM2A		Egr4
CCT4		Enc1
RGD1566401		Esm1
PSMC2		Esrra
RGD1562747		Ets2
RPL36A		Etv5
PSMB4		Ezr
CITED2		Fam107a
NDUFB5		Fam108c1
ARPC3		Fam43a
LOC499782		Fam81a
UQCRB		Fbxo34
VCP		Fezf2
MAP1LC3A		Fhl2
NDRG2		Fjx1
UQCRC1		Fmnl1
MAP2K3		Fos
CHMP5		Foxg1
CD74		Foxp1
ATP5D		Fst
USMG5		Gabrd
MAPKAPK2		Gadd45b
RPL36A		Galntl4
UQCRH		Gas7
EGR1		Gcnt2
		Gem
		Gng13
		Gng7
		Gp1bb
		Gpr88
		Grem1
		Hapln1
		Hcn1
		Hes1
		Hist1h4b
		Hivep2
		Homer1
		Hopx
		Hpcal4
		Hs3st2
		Hspa1a
		Ibsp
		Id1
		Ier3
		Igfbp1
		Itpka
		Itpr1
		Jun
		Junb
		Kcnf1
		Kcng3
		Kcnh1
		Kcnh3
		Kcnj4
		Kcnk1
		Kcnk12
		Kcnma1
		Kcnmb4
		Kcnv1
		Kctd1
		Kitl
		Klf10
		Klf3
		Klf4
		Klf6
		Lama5
		Lamb1
		Lmo4
		Lmo7
		LOC361188
		LOC362901
		Ltbp1
		Ltk
		Lzts1
		Man1c1
		Mark1
		Mmd
		Mrap
		Mt1a
		Mycn
		Myd116
		Myo5b
		Nbl1
		Nck2
		Nedd4l
		Nell2
		Neto2
		Nid67
		Nov
		Nptx1
		Nptxr
		Nr4a1
		Nr4a2
		Nr4a3
		Nrgn
		Odc1
		Ogfrl1
		Olfm1
		Osgin2
		P4ha1
		Pcdh8
		Pctk2
		Pde1a
		Pde2a
		Pde9a
		Pdgfa
		Pdk3
		Per1
		Pgbd5
		Phlda1
		Pi4ka
		Pip4k2c
		Pip5k1a
		Pkig
		Plk2
		Pou3f1
		Ppfibp1
		Ppm2c
		Ppp1r1c
		Prkcb1
		Prkcc
		Prkcd
		Prnp
		Prosapip1
		Pscd2
		Psmd14
		Ptgfrn
		Ptgs2
		Ptk2
		Ptk2b
		Ptpn1
		PVR
		Ramp
		Rasd1
		Rasgrp1
		Rasl10a
		Rasl11b
		Rassf1
		Rbm3
		RGD1306543
		RGD1306991
		RGD1307396
		RGD1564561
		RGD1564778
		RGD1565927
		Rgs1
		Rgs14
		Rgs2
		Rgs4
		Rhob
		Rock2
		Rtn4r
		Satb1
		Schip1
		Sec14l1
		Serpine1
		Sertad1
		Shank2
		Sidt1
		Sipa1l1
		Slc17a7
		Slc20a1
		Slc30a3
		Slc30a4
		Slc4a11
		Slc7a8
		Slit3
		Slk
		Smad3
		Smad7
		Smpdl3b
		Snca
		Snf1lk
		Sorl1
		Spna2
		Spry2
		Sptbn2
		St3gal2
		St3gal5
		Stat6
		Stc1
		Stx1a
		Sv2b
		Synj2
		Syt17
		Tacc1
		Tesc
		Tle3
		Tmem132a
		Tmem16c
		Tmem178
		Tmem24
		Tnfaip6
		Tnfsf13
		Trib2
		Trim9
		Trpc6
		Tspan5
		Tusc3
		Tyro3
		Usp31
		Usp43
		Vip
		Vwf
		Wdr13
		Wdr36
		Wfs1
		Wipf3
		Ywhaz
		Zdhhc13
		Zdhhc5
		Zfp36
