# Supplementary material for: A systems approach identifies co-signaling molecules of early growth response 1 transcription factor in immobilization stress
Source: BMC Syst Biol. 2014 Sep 11;8:100. doi: 10.1186/s12918-014-0100-8 (PMC4363937; doi:10.1186/s12918-014-0100-8)
Supplement: Additional file 6: — 1× IMO Network Motif GO Categories and Network Data. Additional file 6 contains the top motifs for 1× IMO samples, the Gene Ontology enrichment data for the motifs, motif figures, top hubs and bottlenecks. [file s12918-014-0100-8-S6.xls]

## Sheet: Motifs
Motif 1	Motif 2	Motif 3	Motif 4	Motif 5	Motif 6	Motif 7	Motif 8	Motif 9	Motif 10
ENSRNOP00000008083	ENSRNOP00000019677	E2f1	wt1	Akr1b1	timp1	Slc40a1	Mapk1	Elk	mapk8
Cdc20	ENSRNOP00000022231	Mnat1	ccnd1	Pbsn	pomc1	Slc39a4	Akt1	Rela	arg2
Psmb3	Orc2	Cdk7	stat3	Nupr1	actb	Atp7a	c-sis	Casp3	sgta
ZH17	Orc4l	E2f5	cnr1	Clec4f	apoe	Slc30a1	ENSRNOP00000045529	Dusp1	cyp11a1
ENSRNOP00000048897	ENSRNOP00000002875	Ccnb2	smad3	Cntn6	cd9	Slc30a4	Pten	Myc	sp1
Psmb10	Mcm6	ENSRNOP00000040345	mdk	Gapd	ptgs2	Slc11a2	Il2	Bcl2	hspa5
ENSRNOP00000005872	ENSRNOP00000017081	Ccnh	gadd45g	Psat1	junb		Mlh1	Faslg	hspa8
Psmb9	Mcm7	Cdk6	Egr1		il3		Gstm3	Parp1	hsf1
ENSRNOP00000019104	Orc3	ENSRNOP00000021145	fos		akt1		Gadd45a	Mapk8	fdx1
Uba80	ENSRNOP00000024178	ENSRNOP00000015014	il6		bcl2		Ifng
Cdc2	Orc6l	MGC112830	Agt		creb1		Csf2
Psmd9	LOC362304	ENSRNOP00000024748	Vegfa		egf		CYP2B15
Psme1	Mcm4		stat5a		chga		ENSRNOP00000008388
Psme2	ENSRNOP00000028898		Fos		prkaca		Mapk3
Cdk5	Rb1		pma		trim37		Cdkn2b
Psma5			Egfr		ifng		Gadd45b
ENSRNOP00000025433			nfkb1		il4		Il1b
ENSRNOP00000019642			Fgf2		nr4a1
Psmc3			hemgn		gast
Psmd3			Ccnd2		igf1
Psmf1			il13		csf1
Psmb4			ep300
Psmd1			titf1
ENSRNOP00000005624			tgfb1
ENSRNOP00000018923			Mycn
Psmd12			Igf1
Psmb7			Tnf
LOC311078			jun
Psmc2			vegfa
ENSRNOP00000010753			egfr
Psma7			Egf
ENSRNOP00000032177			il2
ENSRNOP00000025389			Pcna
Psme3			fgf2
Psmb1			il5
Psmd6			pik3r1
ENSRNOP00000015747
Ubc
Psmb2
Psmc6
ENSRNOP00000045093
Psmd2
Cdkn1b
ENSRNOP00000021384
Psmd8
Skp1a
Orc1l
Cdc25a
Cdkn1a
Psma1
Psmd4
Cdk2
psma3l
Psmb8
Psmc1
Psmc4
Psmb6
Psma6
Psma4
ENSRNOP00000019234
Psmb5

## Sheet: Motif figures
Module1									Module4
Module2
									Module5
Module3									Module6
Module7
Module8
Module9
Module10

## Sheet: Top 10 CYTOSCAPE Module GOs
Top KEGG/GO annotations for 1X IMO network: Calculated pValues are <0.001
	Motif 1	Motif 2	Motif 3
KEGG pathway	path:hsa04110: Cell cycle	path:hsa04110: Cell cycle	path:hsa04110: Cell cycle
	path:mmu04010: MAPK signaling pathway	path:mmu04210: Apoptosis	path:hsa04350: TGF-beta signaling pathway
	path:mmu04510: Focal adhesion	path:mmu04010: MAPK signaling pathway	path:mmu04010: MAPK signaling pathway
	path:mmu04210: Apoptosis	path:mmu04510: Focal adhesion	path:mmu04310: Wnt signaling pathway
GO	GO:0007049 [5]: cell cycle	GO:0008283 [4]: cell proliferation	GO:0000074 [6]: regulation of cell cycle
	GO:0008283 [4]: cell proliferation	GO:0007049 [5]: cell cycle	GO:0007049 [5]: cell cycle
	GO:0019941 [9]: modification-dependent protein catabolism	GO:0000074 [6]: regulation of cell cycle	GO:0008283 [4]: cell proliferation
	GO:0006511 [10]: ubiquitin-dependent protein catabolism	GO:0006261 [7]: DNA-dependent DNA replication	GO:0006351 [7]: transcription, DNA-dependent
	Motif 4	Motif 5	Motif 6
KEGG pathway	path:hsa04060: Cytokine-cytokine receptor interaction	path:hsa04610: Complement and coagulation cascades	path:hsa04060: Cytokine-cytokine receptor interaction
	path:mmu04060: Cytokine-cytokine receptor interaction	path:rno00040: Pentose and glucuronate interconversions	path:mmu04060: Cytokine-cytokine receptor interaction
	path:hsa04630: Jak-STAT signaling pathway	path:rno00052: Galactose metabolism	path:hsa04010: MAPK signaling pathway
	path:mmu04010: MAPK signaling pathway	path:hsa00020: Citrate cycle (TCA cycle)	path:hsa04630: Jak-STAT signaling pathway
GO	GO:0009607 [4]: response to biotic stimulus	GO:0006096 [8]: glycolysis	GO:0009607 [4]: response to biotic stimulus
	GO:0006955 [4]: immune response	GO:0019320 [8]: hexose catabolism	GO:0006955 [4]: immune response
	GO:0006952 [5]: defense response	GO:0046164 [6]: alcohol catabolism	GO:0006952 [5]: defense response
	GO:0050874 [3]: organismal physiological process	GO:0046365 [7]: monosaccharide catabolism	GO:0006950 [4]: response to stress
	Motif 7	Motif 8	Motif 9
KEGG pathway	path:mmu04060: Cytokine-cytokine receptor interaction	path:hsa04060: Cytokine-cytokine receptor interaction	path:mmu04010: MAPK signaling pathway
	path:mmu04512: ECM-receptor interaction	path:mmu04010: MAPK signaling pathway	path:mmu04010: MAPK signaling pathway
	path:mmu00860: Porphyrin and chlorophyll metabolism	path:hsa04630: Jak-STAT signaling pathway	path:mmu04010: MAPK signaling pathway
		path:mmu04010: MAPK signaling pathway	path:hsa04210: Apoptosis
GO	GO:0000041 [8]: transition metal ion transport	GO:0009607 [4]: response to biotic stimulus	GO:0009607 [4]: response to biotic stimulus
	GO:0015674 [7]: di-, tri-valent inorganic cation transpor...	GO:0006955 [4]: immune response	GO:0006955 [4]: immune response
	GO:0030001 [7]: metal ion transport	GO:0006952 [5]: defense response	GO:0006952 [5]: defense response
		GO:0050874 [3]: organismal physiological process	GO:0006950 [4]: response to stress
	Motif 10
KEGG pathway	path:mmu04010: MAPK signaling pathway
	path:mmu04010: MAPK signaling pathway
	path:hsa04620: Toll-like receptor signaling pathway
	path:mmu04010: MAPK signaling pathway
GO	GO:0006468 [8]: protein amino acid phosphorylation
	GO:0009653 [3]: morphogenesis
	GO:0016310 [7]: phosphorylation
	GO:0007243 [6]: protein kinase cascade

## Sheet: Top bottlencecks
Top 1x network bottlenecks
Rank	Node
1	Egr1
2	stat3
3	Cdkn1a
4	actb
5	hspa8
6	apoe
7	cyp11a1
8	nr4a1
9	spp1
10	akt1
11	egf
12	junb
13	pma
14	cyp21a1
15	agtrap
16	abl1
17	hspd1
18	jun
19	cd9
20	map2k3

## Sheet: Top hubs
Top 1x network hubs
Rank	Node
1	stat3
2	Egr1
3	Cdkn1a
4	spp1
5	apoe
6	cyp11a1
7	Cdkn1b
8	nr4a1
9	actb
10	hspa8
11	Cdk2
12	junb
13	Cdc2
14	Cdk5
15	p53
16	hspd1
17	ZH17
18	Ubc
19	Cdc25a
20	ENSRNOP00000005872
