# Supplementary material for: A systems approach identifies co-signaling molecules of early growth response 1 transcription factor in immobilization stress
Source: BMC Syst Biol. 2014 Sep 11;8:100. doi: 10.1186/s12918-014-0100-8 (PMC4363937; doi:10.1186/s12918-014-0100-8)
Supplement: Additional file 7: — 6× IMO Network Motif GO Categories and Network Data. Same as Additional file 5. [file s12918-014-0100-8-S7.xls]

## Sheet: Motifs
Motif 1	Motif 2	Motif 3	Motif 4	Motif 5
Eif5b	Adcy10	Npr2	Egr1	Entpd6
Rps11	Adcy3	Gucy2c	Fos	Rrm2
Eef1a1	Adcy2	Pold4	Creb1	Cant1
Rpl7a	Entpd3	Polr1b	Gzma
Eef2	Adcy7	Gucy2f	Egf*
Rplp1	Adcy8	ENSRNOP00000053523	Prlh
Rps12	ENSRNOP00000051602	Gucy2e	Chgb
Rpl44	ENSRNOP00000011043	ENSRNOP00000005835	Pdia3
Rps6	Nme3	ENSRNOP00000030781	Gucy2c
ENSRNOP00000050533	Gch1	ENSRNOP00000020722	Mgp
Rpl27a	Pnpt1	Pola2
Rpl31	Adcy6	Polr2f
Rps3a	Adcy4	ENSRNOP00000008005
Rpl32	Nme1	Prim2
ENSRNOP00000039155	Gucy1a3	Gucy1a2
ENSRNOP00000027803	Nme2	ENSRNOP00000039914
Eif3s6	ENSRNOP00000013899	ENSRNOP00000013501
Rps27	Polr2g	Pold1
Rps8	Gucy1b2	Pold2
Rpl18a	Polr1a	Gucy1b3
Rpl19	Adcy5	Pold3
Rpl5	Npr1
Rpl13a	ENSRNOP00000007042
ENSRNOP00000005588
ENSRNOP00000043270
Rpl28
Rpl12
Rps21
* These genes are nearest neighbors of Egr1
	Genes in yellow are HUBBA-identified Egr1 neighbors

## Sheet: Top 5 Motif GOs & KEGGs
Top KEGG/GO annotations for 6X IMO network: Calculated pValues are <0.003
	.
	Motif 1	Motif 2	Motif 3
KEGG pathway	path:hsa04910: Insulin signaling pathway	path:rno00230: Purine metabolism	path:hsa00230: Purine metabolism							40
	path:hsa04510: Focal adhesion	path:hsa00230: Purine metabolism	path:rno00230: Purine metabolism
	path:hsa04810: Regulation of actin cytoskeleton	path:mmu00230: Purine metabolism	path:mmu00230: Purine metabolism							32
	path:hsa04350: TGF-beta signaling pathway	path:mmu00240: Pyrimidine metabolism	path:mmu00240: Pyrimidine metabolism
										30
GO	GO:0006412 [6]: protein biosynthesis	GO:0009190 [7]: cyclic nucleotide biosynthesis	GO:0046068 [8]: cGMP metabolism							33
	GO:0009059 [5]: macromolecule biosynthesis	GO:0009187 [7]: cyclic nucleotide metabolism	GO:0006182 [8]: cGMP biosynthesis
	GO:0044249 [5]: cellular biosynthesis	GO:0009165 [6]: nucleotide biosynthesis	GO:0006352 [8]: transcription initiation							33
	GO:0009058 [4]: biosynthesis	GO:0009117 [6]: nucleotide metabolism	GO:0006139 [5]: nucleobase, nucleoside, nucleotide and nu...
										28
										28
	Motif 4	Motif 5
KEGG pathway	path:mmu04510: Focal adhesion	path:hsa00240: Pyrimidine metabolism
	path:mmu04010: MAPK signaling pathway	path:hsa00230: Purine metabolism
	path:hsa04010: MAPK signaling pathway	path:rno00240: Pyrimidine metabolism							13
	path:hsa04630: Jak-STAT signaling pathway	path:rno00230: Purine metabolism
									11
GO	GO:0009653 [3]: morphogenesis	GO:0009132 [7]: nucleoside diphosphate metabolism							14
	GO:0007275 [2]: development	GO:0006206 [7]: pyrimidine base metabolism
	GO:0009887 [4]: organogenesis	GO:0009186 [8]: deoxyribonucleoside diphosphate metabolis...							8
	GO:0048513 [3]: organ development	GO:0009117 [6]: nucleotide metabolism
									8
									8

## Sheet: Motif sub-networks with Cytosc
Sub-Module1
Sub-Module2
Sub-Module3
Sub-Module4
Sub-Module5

## Sheet: Top 6X hubs
Top 6x network hubs											6X IMO Network Neighborhood of Egr1
											Gene symbol	Expression status	Ref	Comment
Rank	Node										Egr1	Up
1	apoe										Chgb	Up	http://www.ncbi.nlm.nih.gov/IEB/Research/Acembly/index.html	(CHGB) Chromogranin B is a tyrosine-sulfated secretory protein found in a wide variety of peptidergic endocrine cells. Chromogranin functions as a neuroendocrine secretory granule protein which may be the precursor for other biologically active peptides.
2	hspd1										Prlh	Up	Ann N Y Acad Sci. 2005 Apr;1040:368-70.	The prolactin-releasing hormone (PRLH) is implicated in food intake and is expressed in several parts of the mammalian brain. The origin of the peptide precursor (PRH) has been unclear, and the only feature resembling other known human neuropeptide sequences is the C-terminal RF-motif, also present in the neuropeptide FF and the neuropeptide RF amide-related peptide families (RFRP). We have recen…
3	actb										Fos	Up
4	hspa8										Creb1	No change
5	egr1										Egf	Down
6	ncl
7	Nme2										Other genes in the neighborhood
8	map2k3
9	Nme1										Gzma	Up	http://www.ncbi.nlm.nih.gov/IEB/Research/Acembly/index.html	Cytolytic T lymphocytes (CTL) and natural killer (NK) cells share the remarkable ability to recognize, bind, and lyse specific target cells. They are thought to protect their host by lysing cells bearing on their surface 'nonself' antigens, usually peptides or proteins resulting from infection by intracellular pathogens. The protein described here is a T cell- and natural killer cell-specific ser…
10	Nme3										Egf	Down	http://www.ncbi.nlm.nih.gov/IEB/Research/Acembly/index.html	Epidermal growth factor has a profound effect on the differentiation of specific cells in vivo and is a potent mitogenic factor for a variety of cultured cells of both ectodermal and mesodermal origin. The EGF precursor is believed to exist as a membrane-bound molecule which is proteolytically cleaved to generate the 53-amino acid peptide hormone that stimulates cells to divide.
11	Entpd3										Mgp	Up	Nephrology (Carlton). 2006 Oct;11(5):455-61.	MGP, originally isolated from bone, is a vitamin K-dependent protein that is also highly expressed by vascular smooth muscle cells. MGP has been confirmed as a calcification-inhibitor in numerous studies; however, its mechanism of action is not completely understood. It potentially acts in several ways to regulate calcium deposition including: (i) binding calcium ions and crystals; (ii) antagoniz…
12	fst										Set	Up	Leukemia. 2005 Aug;19(8):1439-45.	Human SET, a target of chromosomal translocation in human leukemia encodes a highly conserved, ubiquitously expressed, nuclear phosphoprotein. SET mediates many functions including chromatin remodeling, transcription, apoptosis and cell cycle control. We report that overexpression of SET directs differentiation of the human promonocytic cell line U937 along the dendritic cell (DC) pathway, as cel…
13	ENSRNOP00000051602
14	lef1										ATP5B	Up	http://www.ncbi.nlm.nih.gov/IEB/Research/Acembly/index.html	This gene encodes a subunit of mitochondrial ATP synthase. Mitochondrial ATP synthase catalyzes ATP synthesis, utilizing an electrochemical gradient of protons across the inner membrane during oxidative phosphorylation. ATP synthase is composed of two linked multi-subunit complexes: the soluble catalytic core, F1, and the membrane-spanning component, Fo, comprising the proton channel. The catalyt…
15	fdx1
16	cyp11a1
17	nucb2	There are 1313 nodes and 5203 edges in this network.
18	dbh	The clustering coeffcient of this network is 0.102577 ,
19	Polr2f	and the average path length of this network is 2.98438 .
20	ENSRNOP00000030781

## Sheet: Top 6X bottleneck nodes
Top 6x network botleneck nodes
Rank	Node
1	apoe
2	actb
3	hspd1
4	trim37
5	egr1
6	Nme2
7	hspa8
8	akt1
9	ncl
10	ang
11	map2k3
12	Polr2g
13	lef1
14	creb1
15	tp53
16	fst
17	fdx1
18	tmem16a
19	Eef2
20	vcp

## Sheet: Intersection
Intersection between top hubs/bottlenecks and Egr1 neighbors from Motif 4
Rank	Node				6X IMO Network Neighborhood of Egr1
1	Egr1				Gene symbol	Expression status	Ref	Comment
2	Fos				Egr1	Up
3	Creb1				Chgb	Up	http://www.ncbi.nlm.nih.gov/IEB/Research/Acembly/index.html	(CHGB) Chromogranin B is a tyrosine-sulfated secretory protein found in a wide variety of peptidergic endocrine cells. Chromogranin functions as a neuroendocrine secretory granule protein which may be the precursor for other biologically active peptides.
4	Gzma				Prlh	Up	Ann N Y Acad Sci. 2005 Apr;1040:368-70.	The prolactin-releasing hormone (PRLH) is implicated in food intake and is expressed in several parts of the mammalian brain. The origin of the peptide precursor (PRH) has been unclear, and the only feature resembling other known human neuropeptide sequences is the C-terminal RF-motif, also present in the neuropeptide FF and the neuropeptide RF amide-related peptide families (RFRP). We have recen…
5	Egf				Fos	Up
6	Prlh				Creb1	No changes
7	Chgb				Egf	Down
8	Pdia3
9	Gucy2c				Other genes in the neighborhood
10	Mgp
					Gzma	U	http://www.ncbi.nlm.nih.gov/IEB/Research/Acembly/index.html	Cytolytic T lymphocytes (CTL) and natural killer (NK) cells share the remarkable ability to recognize, bind, and lyse specific target cells. They are thought to protect their host by lysing cells bearing on their surface 'nonself' antigens, usually peptides or proteins resulting from infection by intracellular pathogens. The protein described here is a T cell- and natural killer cell-specific ser…
					Egf	Down	http://www.ncbi.nlm.nih.gov/IEB/Research/Acembly/index.html	Epidermal growth factor has a profound effect on the differentiation of specific cells in vivo and is a potent mitogenic factor for a variety of cultured cells of both ectodermal and mesodermal origin. The EGF precursor is believed to exist as a membrane-bound molecule which is proteolytically cleaved to generate the 53-amino acid peptide hormone that stimulates cells to divide.
					Mgp	Up	Nephrology (Carlton). 2006 Oct;11(5):455-61.	MGP, originally isolated from bone, is a vitamin K-dependent protein that is also highly expressed by vascular smooth muscle cells. MGP has been confirmed as a calcification-inhibitor in numerous studies; however, its mechanism of action is not completely understood. It potentially acts in several ways to regulate calcium deposition including: (i) binding calcium ions and crystals; (ii) antagoniz…
					Set	Up	Leukemia. 2005 Aug;19(8):1439-45.	Human SET, a target of chromosomal translocation in human leukemia encodes a highly conserved, ubiquitously expressed, nuclear phosphoprotein. SET mediates many functions including chromatin remodeling, transcription, apoptosis and cell cycle control. We report that overexpression of SET directs differentiation of the human promonocytic cell line U937 along the dendritic cell (DC) pathway, as cel…
					ATP5B	Up	http://www.ncbi.nlm.nih.gov/IEB/Research/Acembly/index.html	This gene encodes a subunit of mitochondrial ATP synthase. Mitochondrial ATP synthase catalyzes ATP synthesis, utilizing an electrochemical gradient of protons across the inner membrane during oxidative phosphorylation. ATP synthase is composed of two linked multi-subunit complexes: the soluble catalytic core, F1, and the membrane-spanning component, Fo, comprising the proton channel. The catalyt…
	Image generated with Cytoscape
													Blown-out Egr1 neighborhood in 6x network
